# Supplementary material for: A definition of the Goniurosaurus yingdeensis group (Squamata, Eublepharidae) with the description of a new species
Source: Zookeys. 2020 Nov 5;986:127–55. doi: 10.3897/zookeys.986.47989 (PMC7661482; doi:10.3897/zookeys.986.47989)
Supplement: XML Treatment for Goniurosaurus yingdeensis [file zookeys.986.47989-treatment1.xml]

<!DOCTYPE tp:taxon-treatment
  PUBLIC "-//TaxonX//DTD Taxonomic Treatment Publishing DTD v0 20100105//EN" "tax-treatment-NSO.dtd">
<tp:taxon-treatment xmlns:tp="http://www.plazi.org/taxpub"><tp:treatment-meta><kwd-group><label>Taxon classification</label><kwd><named-content xmlns:xlink="http://www.w3.org/1999/xlink" content-type="kingdom">Animalia</named-content></kwd></kwd-group><mixed-citation publication-type="journal"><person-group><name><surname>Qi</surname><given-names>Shuo</given-names></name><name><surname>Grismer</surname><given-names>L. Lee</given-names></name><name><surname>Lyu</surname><given-names>Zhi-Tong</given-names></name><name><surname>Zhang</surname><given-names>Liang</given-names></name><name><surname>Li</surname><given-names>Pi-Peng</given-names></name><name><surname>Wang</surname><given-names>Ying-Yong</given-names></name></person-group><article-title>A definition of the <italic><tp:taxon-name><tp:taxon-name-part taxon-name-part-type="genus" reg="Goniurosaurus">Goniurosaurus</tp:taxon-name-part> <tp:taxon-name-part taxon-name-part-type="species" reg="yingdeensis">yingdeensis</tp:taxon-name-part></tp:taxon-name></italic> group (<tp:taxon-name><tp:taxon-name-part taxon-name-part-type="order">Squamata</tp:taxon-name-part></tp:taxon-name>, <tp:taxon-name><tp:taxon-name-part taxon-name-part-type="family">Eublepharidae</tp:taxon-name-part></tp:taxon-name>) with the description of a new species</article-title><source>Zookeys</source><day>05</day><month>11</month><year>2020</year><volume>986</volume><fpage>127</fpage><lpage>155</lpage><pub-id pub-id-type="doi">10.3897/zookeys.986.47989</pub-id></mixed-citation></tp:treatment-meta><tp:nomenclature><tp:taxon-name><object-id xmlns:xlink="http://www.w3.org/1999/xlink" content-type="arpha" xlink:type="simple">27507C44-5AB2-5A81-9A5D-F4F5B093DDA1</object-id>
                <tp:taxon-name-part taxon-name-part-type="genus" reg="Goniurosaurus">Goniurosaurus</tp:taxon-name-part>
                <tp:taxon-name-part taxon-name-part-type="species" reg="yingdeensis">yingdeensis</tp:taxon-name-part>
              </tp:taxon-name><tp:taxon-authority>Wang, Yang &amp; Cui, 2010</tp:taxon-authority><xref ref-type="fig" rid="F4">Figs 4A</xref><xref ref-type="fig" rid="F5">, 5A</xref><xref ref-type="fig" rid="F6">, 6</xref><xref ref-type="fig" rid="F8">, 8B</xref><xref ref-type="fig" rid="F9">, 9B [English name: Yingde Leopard Gecko] [Chinese formal name: 英德睑虎]</xref></tp:nomenclature><tp:treatment-sec sec-type="Type material"><title>Type material.</title><p><bold><italic>Holotype</italic>.</bold><named-content xmlns:xlink="http://www.w3.org/1999/xlink" content-type="dwc:institutional_code" xlink:type="simple">SYS</named-content> r000504, adult male, collected from Guoshanyao Village, Yingde City, Guangdong Province, China. <bold><italic>Paratypes</italic>.</bold> Five specimens from the same locality as holotype. Three adult males <named-content xmlns:xlink="http://www.w3.org/1999/xlink" content-type="dwc:institutional_code" xlink:type="simple">SYS</named-content> r000501–0503, an adult female <named-content xmlns:xlink="http://www.w3.org/1999/xlink" content-type="dwc:institutional_code" xlink:type="simple">SYS</named-content> r000535 and a juvenile female <named-content xmlns:xlink="http://www.w3.org/1999/xlink" content-type="dwc:institutional_code" xlink:type="simple">SYS</named-content> r000536. </p></tp:treatment-sec><tp:treatment-sec sec-type="Additional specimens" id="SECID0ETWCI"><title>Additional specimens.</title><p>Four adult males (<named-content xmlns:xlink="http://www.w3.org/1999/xlink" content-type="dwc:institutional_code" xlink:type="simple">SYS</named-content> r000788, <named-content xmlns:xlink="http://www.w3.org/1999/xlink" content-type="dwc:institutional_code" xlink:type="simple">SYS</named-content> r000815, <named-content xmlns:xlink="http://www.w3.org/1999/xlink" content-type="dwc:institutional_code" xlink:type="simple">SYS</named-content> r001493, <named-content xmlns:xlink="http://www.w3.org/1999/xlink" content-type="dwc:institutional_code" xlink:type="simple">SYS</named-content> r002115); two adult females (<named-content xmlns:xlink="http://www.w3.org/1999/xlink" content-type="dwc:institutional_code" xlink:type="simple">SYS</named-content> r001271–1272), a subadult female (<named-content xmlns:xlink="http://www.w3.org/1999/xlink" content-type="dwc:institutional_code" xlink:type="simple">SYS</named-content> r000536) and a juvenile female (<named-content xmlns:xlink="http://www.w3.org/1999/xlink" content-type="dwc:institutional_code" xlink:type="simple">SYS</named-content> r000552). All specimens collected from the Shimentai National Nature Reserve.</p><fig id="F5" position="float" orientation="portrait"><object-id xmlns:xlink="http://www.w3.org/1999/xlink" content-type="doi" xlink:type="simple">10.3897/zookeys.986.47989.figure5</object-id><object-id xmlns:xlink="http://www.w3.org/1999/xlink" content-type="arpha" xlink:type="simple">33999D62-1E85-5862-BD6A-002DACBBE83B</object-id><label>Figure 5.</label><caption><p> The general aspects of <tp:taxon-name><tp:taxon-name-part taxon-name-part-type="genus" reg="Goniurosaurus">Goniurosaurus</tp:taxon-name-part> <tp:taxon-name-part taxon-name-part-type="species" reg="yingdeensis">yingdeensis</tp:taxon-name-part></tp:taxon-name> and <tp:taxon-name><tp:taxon-name-part taxon-name-part-type="genus" reg="Goniurosaurus">Goniurosaurus</tp:taxon-name-part> <tp:taxon-name-part taxon-name-part-type="species" reg="zhelongi">zhelongi</tp:taxon-name-part></tp:taxon-name><bold>A</bold><tp:taxon-name><tp:taxon-name-part taxon-name-part-type="genus" reg="Goniurosaurus">Goniurosaurus</tp:taxon-name-part> <tp:taxon-name-part taxon-name-part-type="species" reg="yingdeensis">yingdeensis</tp:taxon-name-part></tp:taxon-name><bold>B</bold><tp:taxon-name><tp:taxon-name-part taxon-name-part-type="genus" reg="Goniurosaurus">Goniurosaurus</tp:taxon-name-part> <tp:taxon-name-part taxon-name-part-type="species" reg="zhelongi">zhelongi</tp:taxon-name-part></tp:taxon-name>; (1) adult; (2) juvenile. Photographs by Jian Wang and Shuo Qi.</p></caption><graphic xmlns:xlink="http://www.w3.org/1999/xlink" xlink:href="zookeys-986-127-g005.jpg" position="float" orientation="portrait" xlink:type="simple" id="oo_472176.jpg"><uri content-type="original_file" xlink:type="simple">https://binary.pensoft.net/fig/472176</uri></graphic></fig></tp:treatment-sec><tp:treatment-sec sec-type="variation" id="SECID0EK1CI"><title>Variation.</title><p> Overall morphology, coloration, and scalation data of the newly discovered populations of <tp:taxon-name><tp:taxon-name-part taxon-name-part-type="genus" reg="Goniurosaurus">G.</tp:taxon-name-part> <tp:taxon-name-part taxon-name-part-type="species" reg="yingdeensis">yingdeensis</tp:taxon-name-part></tp:taxon-name> are in general agreement with the description of the holotype by <xref ref-type="bibr" rid="B36">Wang et al. (2010)</xref>. Males have 10–13 distinct precloacal pores, whereas precloacal pores are present but indistinct in two adult females (<named-content xmlns:xlink="http://www.w3.org/1999/xlink" content-type="dwc:institutional_code" xlink:type="simple">SYS</named-content> r000535, <named-content xmlns:xlink="http://www.w3.org/1999/xlink" content-type="dwc:institutional_code" xlink:type="simple">SYS</named-content> r001652) and a subadult female (<named-content xmlns:xlink="http://www.w3.org/1999/xlink" content-type="dwc:institutional_code" xlink:type="simple">SYS</named-content> r000536), absent in another two adult females (<named-content xmlns:xlink="http://www.w3.org/1999/xlink" content-type="dwc:institutional_code" xlink:type="simple">SYS</named-content> r001271, <named-content xmlns:xlink="http://www.w3.org/1999/xlink" content-type="dwc:institutional_code" xlink:type="simple">SYS</named-content> r001272); internasal usually numbering two or three, but single in the two females (<named-content xmlns:xlink="http://www.w3.org/1999/xlink" content-type="dwc:institutional_code" xlink:type="simple">SYS</named-content> r001271, <named-content xmlns:xlink="http://www.w3.org/1999/xlink" content-type="dwc:institutional_code" xlink:type="simple">SYS</named-content> r001652). Additional variation in scale counts and measurements are shown in Table <xref ref-type="table" rid="T6">6</xref>. For female precloacal pores see Fig. <xref ref-type="fig" rid="F6">6</xref>. </p><table-wrap id="T6" position="float" orientation="portrait"><label>Table 6.</label><caption><p> Mensural (mm) and meristic diagnostic characters (minimum/maximum) of specimens of <tp:taxon-name><tp:taxon-name-part taxon-name-part-type="genus" reg="Goniurosaurus">Goniurosaurus</tp:taxon-name-part> <tp:taxon-name-part taxon-name-part-type="species" reg="yingdeensis">yingdeensis</tp:taxon-name-part></tp:taxon-name>. See Materials and methods for abbreviations. * holotype, # paratype.  </p></caption><table id="TID0EGKDI" rules="all"><tbody><tr><th rowspan="1" colspan="1">Morphological character</th><th rowspan="1" colspan="1"><named-content xmlns:xlink="http://www.w3.org/1999/xlink" content-type="dwc:institutional_code" xlink:type="simple">SYS</named-content> r000501 #</th><th rowspan="1" colspan="1"><named-content xmlns:xlink="http://www.w3.org/1999/xlink" content-type="dwc:institutional_code" xlink:type="simple">SYS</named-content> r000503 #</th><th rowspan="1" colspan="1"><named-content xmlns:xlink="http://www.w3.org/1999/xlink" content-type="dwc:institutional_code" xlink:type="simple">SYS</named-content> r000504 *</th><th rowspan="1" colspan="1"><named-content xmlns:xlink="http://www.w3.org/1999/xlink" content-type="dwc:institutional_code" xlink:type="simple">SYS</named-content> r000535 #</th><th rowspan="1" colspan="1"><named-content xmlns:xlink="http://www.w3.org/1999/xlink" content-type="dwc:institutional_code" xlink:type="simple">SYS</named-content> r000536 #</th><th rowspan="1" colspan="1"><named-content xmlns:xlink="http://www.w3.org/1999/xlink" content-type="dwc:institutional_code" xlink:type="simple">SYS</named-content> r000552</th><th rowspan="1" colspan="1"><named-content xmlns:xlink="http://www.w3.org/1999/xlink" content-type="dwc:institutional_code" xlink:type="simple">SYS</named-content> r000788</th><th rowspan="1" colspan="1"><named-content xmlns:xlink="http://www.w3.org/1999/xlink" content-type="dwc:institutional_code" xlink:type="simple">SYS</named-content> r000815</th><th rowspan="1" colspan="1"><named-content xmlns:xlink="http://www.w3.org/1999/xlink" content-type="dwc:institutional_code" xlink:type="simple">SYS</named-content> r001271</th><th rowspan="1" colspan="1"><named-content xmlns:xlink="http://www.w3.org/1999/xlink" content-type="dwc:institutional_code" xlink:type="simple">SYS</named-content> r001272</th><th rowspan="1" colspan="1"><named-content xmlns:xlink="http://www.w3.org/1999/xlink" content-type="dwc:institutional_code" xlink:type="simple">SYS</named-content> r001493</th><th rowspan="1" colspan="1"><named-content xmlns:xlink="http://www.w3.org/1999/xlink" content-type="dwc:institutional_code" xlink:type="simple">SYS</named-content> r001652</th><th rowspan="1" colspan="1"><named-content xmlns:xlink="http://www.w3.org/1999/xlink" content-type="dwc:institutional_code" xlink:type="simple">SYS</named-content> r002115</th></tr><tr><td rowspan="1" colspan="1">
                        <bold>Sex</bold>
                      </td><td rowspan="1" colspan="1">Male</td><td rowspan="1" colspan="1">Male</td><td rowspan="1" colspan="1">Male</td><td rowspan="1" colspan="1">Female</td><td rowspan="1" colspan="1">Sub. female</td><td rowspan="1" colspan="1">Juv. female</td><td rowspan="1" colspan="1">Male</td><td rowspan="1" colspan="1">Male</td><td rowspan="1" colspan="1">Female</td><td rowspan="1" colspan="1">Female</td><td rowspan="1" colspan="1">Male</td><td rowspan="1" colspan="1">Female</td><td rowspan="1" colspan="1">Male</td></tr><tr><td rowspan="1" colspan="1">
                        <bold><abbrev xmlns:xlink="http://www.w3.org/1999/xlink" xlink:title="snout-vent length" id="ABBRID0EJEDI" xlink:type="simple">SVL</abbrev></bold>
                      </td><td rowspan="1" colspan="1">93.1</td><td rowspan="1" colspan="1">82.0</td><td rowspan="1" colspan="1">91.5</td><td rowspan="1" colspan="1">93.8</td><td rowspan="1" colspan="1">75.9</td><td rowspan="1" colspan="1">67.8</td><td rowspan="1" colspan="1">83.1</td><td rowspan="1" colspan="1">84.2</td><td rowspan="1" colspan="1">87.6</td><td rowspan="1" colspan="1">87.3</td><td rowspan="1" colspan="1">90.4</td><td rowspan="1" colspan="1">86.0</td><td rowspan="1" colspan="1">96.3</td></tr><tr><td rowspan="1" colspan="1">
                        <bold><abbrev xmlns:xlink="http://www.w3.org/1999/xlink" xlink:title="tail length" id="ABBRID0E1FDI" xlink:type="simple">TaL</abbrev></bold>
                      </td><td rowspan="1" colspan="1">Regenerated</td><td rowspan="1" colspan="1">Regenerated</td><td rowspan="1" colspan="1">90.5</td><td rowspan="1" colspan="1">88.0</td><td rowspan="1" colspan="1">69.9</td><td rowspan="1" colspan="1">61.6</td><td rowspan="1" colspan="1">Regenerated</td><td rowspan="1" colspan="1">Regenerated</td><td rowspan="1" colspan="1">Regenerated</td><td rowspan="1" colspan="1">Regenerated</td><td rowspan="1" colspan="1">Regenerated</td><td rowspan="1" colspan="1">Regenerated</td><td rowspan="1" colspan="1">90.7</td></tr><tr><td rowspan="1" colspan="1">
                        <bold><abbrev xmlns:xlink="http://www.w3.org/1999/xlink" xlink:title="head length" id="ABBRID0ELHDI" xlink:type="simple">HL</abbrev></bold>
                      </td><td rowspan="1" colspan="1">24.5</td><td rowspan="1" colspan="1">21.7</td><td rowspan="1" colspan="1">24.0</td><td rowspan="1" colspan="1">23.7</td><td rowspan="1" colspan="1">19.0</td><td rowspan="1" colspan="1">20.3</td><td rowspan="1" colspan="1">24.6</td><td rowspan="1" colspan="1">26.3</td><td rowspan="1" colspan="1">27.3</td><td rowspan="1" colspan="1">26.6</td><td rowspan="1" colspan="1">27.3</td><td rowspan="1" colspan="1">25.4</td><td rowspan="1" colspan="1">29.4</td></tr><tr><td rowspan="1" colspan="1">
                        <bold><abbrev xmlns:xlink="http://www.w3.org/1999/xlink" xlink:title="maximum head width" id="ABBRID0E3IDI" xlink:type="simple">HW</abbrev></bold>
                      </td><td rowspan="1" colspan="1">16.7</td><td rowspan="1" colspan="1">14.5</td><td rowspan="1" colspan="1">15.7</td><td rowspan="1" colspan="1">17.5</td><td rowspan="1" colspan="1">13.1</td><td rowspan="1" colspan="1">13.4</td><td rowspan="1" colspan="1">14.4</td><td rowspan="1" colspan="1">16.5</td><td rowspan="1" colspan="1">15.8</td><td rowspan="1" colspan="1">15.9</td><td rowspan="1" colspan="1">17.2</td><td rowspan="1" colspan="1">15.9</td><td rowspan="1" colspan="1">17.7</td></tr><tr><td rowspan="1" colspan="1">
                        <bold><abbrev xmlns:xlink="http://www.w3.org/1999/xlink" xlink:title="snout-to-eye distance" id="ABBRID0ENKDI" xlink:type="simple">SE</abbrev></bold>
                      </td><td rowspan="1" colspan="1">9.5</td><td rowspan="1" colspan="1">9.0</td><td rowspan="1" colspan="1">8.8</td><td rowspan="1" colspan="1">9.5</td><td rowspan="1" colspan="1">7.8</td><td rowspan="1" colspan="1">7.1</td><td rowspan="1" colspan="1">9.3</td><td rowspan="1" colspan="1">10.0</td><td rowspan="1" colspan="1">9.8</td><td rowspan="1" colspan="1">9.8</td><td rowspan="1" colspan="1">10.1</td><td rowspan="1" colspan="1">9.8</td><td rowspan="1" colspan="1">10.1</td></tr><tr><td rowspan="1" colspan="1">
                        <bold><abbrev xmlns:xlink="http://www.w3.org/1999/xlink" xlink:title="eye-to-ear distance" id="ABBRID0E5LDI" xlink:type="simple">EE</abbrev></bold>
                      </td><td rowspan="1" colspan="1">9.5</td><td rowspan="1" colspan="1">8.4</td><td rowspan="1" colspan="1">8.8</td><td rowspan="1" colspan="1">9.5</td><td rowspan="1" colspan="1">7.6</td><td rowspan="1" colspan="1">6.9</td><td rowspan="1" colspan="1">8.2</td><td rowspan="1" colspan="1">9.0</td><td rowspan="1" colspan="1">8.8</td><td rowspan="1" colspan="1">8.8</td><td rowspan="1" colspan="1">9.3</td><td rowspan="1" colspan="1">8.7</td><td rowspan="1" colspan="1">9.7</td></tr><tr><td rowspan="1" colspan="1">
                        <bold><abbrev xmlns:xlink="http://www.w3.org/1999/xlink" xlink:title="supralabials" id="ABBRID0EPNDI" xlink:type="simple">SPL</abbrev></bold>
                      </td><td rowspan="1" colspan="1">9/8</td><td rowspan="1" colspan="1">9/7</td><td rowspan="1" colspan="1">9/9</td><td rowspan="1" colspan="1">8/9</td><td rowspan="1" colspan="1">9/9</td><td rowspan="1" colspan="1">10/9</td><td rowspan="1" colspan="1">9/9</td><td rowspan="1" colspan="1">8/9</td><td rowspan="1" colspan="1">11/11</td><td rowspan="1" colspan="1">10/9</td><td rowspan="1" colspan="1">8/8</td><td rowspan="1" colspan="1">8/10</td><td rowspan="1" colspan="1">10/9</td></tr><tr><td rowspan="1" colspan="1">
                        <bold><abbrev xmlns:xlink="http://www.w3.org/1999/xlink" xlink:title="infralabials" id="ABBRID0EAPDI" xlink:type="simple">IFL</abbrev></bold>
                      </td><td rowspan="1" colspan="1">8/8</td><td rowspan="1" colspan="1">8/9</td><td rowspan="1" colspan="1">9/9</td><td rowspan="1" colspan="1">9/8</td><td rowspan="1" colspan="1">8/8</td><td rowspan="1" colspan="1">10/10</td><td rowspan="1" colspan="1">7/7</td><td rowspan="1" colspan="1">9/8</td><td rowspan="1" colspan="1">10/9</td><td rowspan="1" colspan="1">8/8</td><td rowspan="1" colspan="1">9/9</td><td rowspan="1" colspan="1">8/8</td><td rowspan="1" colspan="1">9/8</td></tr><tr><td rowspan="1" colspan="1">
                        <bold>N</bold>
                      </td><td rowspan="1" colspan="1">8/8</td><td rowspan="1" colspan="1">8/8</td><td rowspan="1" colspan="1">8/8</td><td rowspan="1" colspan="1">8/8</td><td rowspan="1" colspan="1">8/8</td><td rowspan="1" colspan="1">8/7</td><td rowspan="1" colspan="1">7/7</td><td rowspan="1" colspan="1">8/7</td><td rowspan="1" colspan="1">11/9</td><td rowspan="1" colspan="1">8/8</td><td rowspan="1" colspan="1">9/8</td><td rowspan="1" colspan="1">8/9</td><td rowspan="1" colspan="1">8/9</td></tr><tr><td rowspan="1" colspan="1">
                        <bold><abbrev xmlns:xlink="http://www.w3.org/1999/xlink" xlink:title="internasals" xlink:type="simple">IN</abbrev></bold>
                      </td><td rowspan="1" colspan="1">2</td><td rowspan="1" colspan="1">3</td><td rowspan="1" colspan="1">2</td><td rowspan="1" colspan="1">2</td><td rowspan="1" colspan="1">3</td><td rowspan="1" colspan="1">3</td><td rowspan="1" colspan="1">2</td><td rowspan="1" colspan="1">3</td><td rowspan="1" colspan="1">1</td><td rowspan="1" colspan="1">3</td><td rowspan="1" colspan="1">2</td><td rowspan="1" colspan="1">1</td><td rowspan="1" colspan="1">3</td></tr><tr><td rowspan="1" colspan="1">
                        <bold><abbrev xmlns:xlink="http://www.w3.org/1999/xlink" xlink:title="granular scales bordering the internasals" id="ABBRID0ENTDI" xlink:type="simple">PostIN</abbrev></bold>
                      </td><td rowspan="1" colspan="1">4</td><td rowspan="1" colspan="1">4</td><td rowspan="1" colspan="1">3</td><td rowspan="1" colspan="1">3</td><td rowspan="1" colspan="1">5</td><td rowspan="1" colspan="1">5</td><td rowspan="1" colspan="1">2</td><td rowspan="1" colspan="1">4</td><td rowspan="1" colspan="1">3</td><td rowspan="1" colspan="1">6</td><td rowspan="1" colspan="1">4</td><td rowspan="1" colspan="1">3</td><td rowspan="1" colspan="1">4</td></tr><tr><td rowspan="1" colspan="1">
                        <bold><abbrev xmlns:xlink="http://www.w3.org/1999/xlink" xlink:title="postmentals" id="ABBRID0E5UDI" xlink:type="simple">PM</abbrev></bold>
                      </td><td rowspan="1" colspan="1">3</td><td rowspan="1" colspan="1">3</td><td rowspan="1" colspan="1">4</td><td rowspan="1" colspan="1">3</td><td rowspan="1" colspan="1">2</td><td rowspan="1" colspan="1">3</td><td rowspan="1" colspan="1">2</td><td rowspan="1" colspan="1">2</td><td rowspan="1" colspan="1">4</td><td rowspan="1" colspan="1">3</td><td rowspan="1" colspan="1">3</td><td rowspan="1" colspan="1">3</td><td rowspan="1" colspan="1">3</td></tr><tr><td rowspan="1" colspan="1">
                        <bold><abbrev xmlns:xlink="http://www.w3.org/1999/xlink" xlink:title="gular scales bordering postmentals" id="ABBRID0EPWDI" xlink:type="simple">GP</abbrev></bold>
                      </td><td rowspan="1" colspan="1">7</td><td rowspan="1" colspan="1">7</td><td rowspan="1" colspan="1">6</td><td rowspan="1" colspan="1">7</td><td rowspan="1" colspan="1">7</td><td rowspan="1" colspan="1">7</td><td rowspan="1" colspan="1">5</td><td rowspan="1" colspan="1">5</td><td rowspan="1" colspan="1">8</td><td rowspan="1" colspan="1">7</td><td rowspan="1" colspan="1">6</td><td rowspan="1" colspan="1">6</td><td rowspan="1" colspan="1">6</td></tr><tr><td rowspan="1" colspan="1">
                        <bold><abbrev xmlns:xlink="http://www.w3.org/1999/xlink" xlink:title="eyelid fringe scales or ciliaria" id="ABBRID0EAYDI" xlink:type="simple">CIL</abbrev></bold>
                      </td><td rowspan="1" colspan="1">51/53</td><td rowspan="1" colspan="1">56/57</td><td rowspan="1" colspan="1">51/49</td><td rowspan="1" colspan="1">48/46</td><td rowspan="1" colspan="1">53/51</td><td rowspan="1" colspan="1">63/64</td><td rowspan="1" colspan="1">56/55</td><td rowspan="1" colspan="1">57/56</td><td rowspan="1" colspan="1">48/46</td><td rowspan="1" colspan="1">51/53</td><td rowspan="1" colspan="1">58/57</td><td rowspan="1" colspan="1">57/56</td><td rowspan="1" colspan="1">50/52</td></tr><tr><td rowspan="1" colspan="1">
                        <bold><abbrev xmlns:xlink="http://www.w3.org/1999/xlink" xlink:title="preorbital scales" id="ABBRID0ERZDI" xlink:type="simple">PO</abbrev></bold>
                      </td><td rowspan="1" colspan="1">19/17</td><td rowspan="1" colspan="1">17/19</td><td rowspan="1" colspan="1">18/16</td><td rowspan="1" colspan="1">17/20</td><td rowspan="1" colspan="1">16/18</td><td rowspan="1" colspan="1">17/18</td><td rowspan="1" colspan="1">16/16</td><td rowspan="1" colspan="1">19/21</td><td rowspan="1" colspan="1">17/16</td><td rowspan="1" colspan="1">18/16</td><td rowspan="1" colspan="1">17/17</td><td rowspan="1" colspan="1">16/17</td><td rowspan="1" colspan="1">15/18</td></tr><tr><td rowspan="1" colspan="1">
                        <bold><abbrev xmlns:xlink="http://www.w3.org/1999/xlink" xlink:title="granular scales surrounding dorsal tubercles" id="ABBRID0EC2DI" xlink:type="simple">GST</abbrev></bold>
                      </td><td rowspan="1" colspan="1">9–11</td><td rowspan="1" colspan="1">9–11</td><td rowspan="1" colspan="1">9–11</td><td rowspan="1" colspan="1">8–11</td><td rowspan="1" colspan="1">8–11</td><td rowspan="1" colspan="1">9–12</td><td rowspan="1" colspan="1">9–11</td><td rowspan="1" colspan="1">8–11</td><td rowspan="1" colspan="1">9–12</td><td rowspan="1" colspan="1">8–12</td><td rowspan="1" colspan="1">8–12</td><td rowspan="1" colspan="1">9–11</td><td rowspan="1" colspan="1">9–11</td></tr><tr><td rowspan="1" colspan="1">
                        <bold><abbrev xmlns:xlink="http://www.w3.org/1999/xlink" xlink:title="paravertebral tubercles between limb insertions" id="ABBRID0ET3DI" xlink:type="simple">PTL</abbrev></bold>
                      </td><td rowspan="1" colspan="1">28</td><td rowspan="1" colspan="1">29</td><td rowspan="1" colspan="1">25</td><td rowspan="1" colspan="1">25</td><td rowspan="1" colspan="1">25</td><td rowspan="1" colspan="1">25</td><td rowspan="1" colspan="1">32</td><td rowspan="1" colspan="1">33</td><td rowspan="1" colspan="1">32</td><td rowspan="1" colspan="1">33</td><td rowspan="1" colspan="1">28</td><td rowspan="1" colspan="1">22</td><td rowspan="1" colspan="1">26</td></tr><tr><td rowspan="1" colspan="1">
                        <bold><abbrev xmlns:xlink="http://www.w3.org/1999/xlink" xlink:title="dorsal tubercle rows at midbody" id="ABBRID0EE5DI" xlink:type="simple">DTR</abbrev></bold>
                      </td><td rowspan="1" colspan="1">22</td><td rowspan="1" colspan="1">21</td><td rowspan="1" colspan="1">21</td><td rowspan="1" colspan="1">23</td><td rowspan="1" colspan="1">20</td><td rowspan="1" colspan="1">22</td><td rowspan="1" colspan="1">20</td><td rowspan="1" colspan="1">21</td><td rowspan="1" colspan="1">23</td><td rowspan="1" colspan="1">22</td><td rowspan="1" colspan="1">24</td><td rowspan="1" colspan="1">21</td><td rowspan="1" colspan="1">25</td></tr><tr><td rowspan="1" colspan="1">
                        <bold><abbrev xmlns:xlink="http://www.w3.org/1999/xlink" xlink:title="scales around midbody" id="ABBRID0EV6DI" xlink:type="simple">MB</abbrev></bold>
                      </td><td rowspan="1" colspan="1">111</td><td rowspan="1" colspan="1">109</td><td rowspan="1" colspan="1">108</td><td rowspan="1" colspan="1">115</td><td rowspan="1" colspan="1">102</td><td rowspan="1" colspan="1">110</td><td rowspan="1" colspan="1">113</td><td rowspan="1" colspan="1">116</td><td rowspan="1" colspan="1">101</td><td rowspan="1" colspan="1">106</td><td rowspan="1" colspan="1">109</td><td rowspan="1" colspan="1">108</td><td rowspan="1" colspan="1">114</td></tr><tr><td rowspan="1" colspan="1">
                        <bold><abbrev xmlns:xlink="http://www.w3.org/1999/xlink" xlink:title="precloacal pores" id="ABBRID0EHBAK" xlink:type="simple">PP</abbrev></bold>
                      </td><td rowspan="1" colspan="1">10</td><td rowspan="1" colspan="1">13</td><td rowspan="1" colspan="1">10</td><td rowspan="1" colspan="1">12</td><td rowspan="1" colspan="1">10</td><td rowspan="1" colspan="1">0</td><td rowspan="1" colspan="1">0</td><td rowspan="1" colspan="1">13</td><td rowspan="1" colspan="1">0</td><td rowspan="1" colspan="1">0</td><td rowspan="1" colspan="1">12</td><td rowspan="1" colspan="1">10</td><td rowspan="1" colspan="1">10</td></tr><tr><td rowspan="1" colspan="1">
                        <bold><abbrev xmlns:xlink="http://www.w3.org/1999/xlink" xlink:title="postcloacal tubercles" id="ABBRID0EYCAK" xlink:type="simple">PAT</abbrev></bold>
                      </td><td rowspan="1" colspan="1">2/2</td><td rowspan="1" colspan="1">2/2</td><td rowspan="1" colspan="1">2/2</td><td rowspan="1" colspan="1">2/2</td><td rowspan="1" colspan="1">2/2</td><td rowspan="1" colspan="1">2/2</td><td rowspan="1" colspan="1">2/2</td><td rowspan="1" colspan="1">2/2</td><td rowspan="1" colspan="1">2/2</td><td rowspan="1" colspan="1">2/2</td><td rowspan="1" colspan="1">2/2</td><td rowspan="1" colspan="1">2/2</td><td rowspan="1" colspan="1">2/2</td></tr></tbody></table></table-wrap><fig id="F6" position="float" orientation="portrait"><object-id xmlns:xlink="http://www.w3.org/1999/xlink" content-type="doi" xlink:type="simple">10.3897/zookeys.986.47989.figure6</object-id><object-id xmlns:xlink="http://www.w3.org/1999/xlink" content-type="arpha" xlink:type="simple">B062918C-FFB7-5D3E-9145-626AABE2B0EE</object-id><label>Figure 6.</label><caption><p> Adult female paratype (<named-content xmlns:xlink="http://www.w3.org/1999/xlink" content-type="dwc:institutional_code" xlink:type="simple">SYS</named-content> r000535) of <tp:taxon-name><tp:taxon-name-part taxon-name-part-type="genus" reg="Goniurosaurus">Goniurosaurus</tp:taxon-name-part> <tp:taxon-name-part taxon-name-part-type="species" reg="yingdeensis">yingdeensis</tp:taxon-name-part></tp:taxon-name><bold>A</bold> dorsal view <bold>B</bold> ventral view, the white arrow denotes an egg in the fallopian tube <bold>C</bold> close-up of the precloacal region. Photographs by Shuo Qi.</p></caption><graphic xmlns:xlink="http://www.w3.org/1999/xlink" xlink:href="zookeys-986-127-g006.jpg" position="float" orientation="portrait" xlink:type="simple" id="oo_472177.jpg"><uri content-type="original_file" xlink:type="simple">https://binary.pensoft.net/fig/472177</uri></graphic></fig></tp:treatment-sec><tp:treatment-sec sec-type="diagnosis" id="SECID0EIFAK"><title>Diagnosis.</title><p>(1) medium size, measuring 82.0–96.3 mm in <abbrev xmlns:xlink="http://www.w3.org/1999/xlink" xlink:title="snout-vent length" id="ABBRID0EOFAK" xlink:type="simple">SVL</abbrev> in adults; (2) <abbrev xmlns:xlink="http://www.w3.org/1999/xlink" xlink:title="tail length" id="ABBRID0ESFAK" xlink:type="simple">TaL</abbrev> and <abbrev xmlns:xlink="http://www.w3.org/1999/xlink" xlink:title="snout-vent length" id="ABBRID0EWFAK" xlink:type="simple">SVL</abbrev> almost equal in adult with original tail; (3) nasal scales surrounding nares 7–11; (4) internasals 1–3; (5) eyelid fringe scales 46–64; (6) granular scales of the upper eyelids similar in size to those on the top of the head; (7) scales around midbody 101–116; (8) dorsal tubercle rows at midbody 20–25; (9) paravertebral tubercles between limb insertions 22–33; (10) claws sheathed by four scales, two lateral scales short and shell-shaped; (11) axillary pockets deep; (12) precloacal pores 10–13, distinct in males, barely visible or not visible in females; (13) dorsal ground color of head, body, and limbs of adults brown; (14) presence of a thin, cream colored nuchal loop, posteriorly rounded; (15) presence of four thin, cream colored, and immaculate body bands between the nuchal loop and the caudal constriction, edged in black anteriorly and posteriorly; (16) body bands without dark spots; (17) chin, throat, thorax, and ventral surfaces of limbs white, dark brown spots present, ventral surfaces of body dull white, interspersed with dark brown scales, dark brown lateral spots on belly; (18) iris gray, becoming orange near pupil.</p></tp:treatment-sec><tp:treatment-sec sec-type="distribution" id="SECID0E1FAK"><title>Distribution.</title><p><tp:taxon-name><tp:taxon-name-part taxon-name-part-type="genus" reg="Goniurosaurus">Goniurosaurus</tp:taxon-name-part> <tp:taxon-name-part taxon-name-part-type="species" reg="yingdeensis">yingdeensis</tp:taxon-name-part></tp:taxon-name> is currently only known from the Yingde City, Guangdong Province, China. </p></tp:treatment-sec><tp:treatment-sec><!--Section generated to contain objects referenced in tp:taxon-treatment.--><fig id="F4" position="float" orientation="portrait"><object-id xmlns:xlink="http://www.w3.org/1999/xlink" content-type="doi" xlink:type="simple">10.3897/zookeys.986.47989.figure4</object-id><object-id xmlns:xlink="http://www.w3.org/1999/xlink" content-type="arpha" xlink:type="simple">D03876C4-8DC7-5506-B4BB-8678332C366C</object-id><label>Figure 4.</label><caption><p> Comparisons of morphological characteristics of three species group in the genus <italic><tp:taxon-name><tp:taxon-name-part taxon-name-part-type="genus" reg="Goniurosaurus">Goniurosaurus</tp:taxon-name-part></tp:taxon-name></italic><bold>A</bold><italic><tp:taxon-name><tp:taxon-name-part taxon-name-part-type="genus" reg="Goniurosaurus">Goniurosaurus</tp:taxon-name-part> <tp:taxon-name-part taxon-name-part-type="species" reg="yingdeensis">yingdeensis</tp:taxon-name-part></tp:taxon-name></italic> group (<italic><tp:taxon-name><tp:taxon-name-part taxon-name-part-type="genus" reg="Goniurosaurus">G.</tp:taxon-name-part> <tp:taxon-name-part taxon-name-part-type="species" reg="yingdeensis">yingdeensis</tp:taxon-name-part></tp:taxon-name></italic>) <bold>B</bold><italic><tp:taxon-name><tp:taxon-name-part taxon-name-part-type="genus" reg="Goniurosaurus">Goniurosaurus</tp:taxon-name-part> <tp:taxon-name-part taxon-name-part-type="species" reg="luii">luii</tp:taxon-name-part></tp:taxon-name></italic> group (<italic><tp:taxon-name><tp:taxon-name-part taxon-name-part-type="genus" reg="Goniurosaurus">G.</tp:taxon-name-part> <tp:taxon-name-part taxon-name-part-type="species" reg="liboensis">liboensis</tp:taxon-name-part></tp:taxon-name></italic>) <bold>C</bold><italic><tp:taxon-name><tp:taxon-name-part taxon-name-part-type="genus" reg="Goniurosaurus">Goniurosaurus</tp:taxon-name-part> <tp:taxon-name-part taxon-name-part-type="species" reg="lichtenfelderi">lichtenfelderi</tp:taxon-name-part></tp:taxon-name></italic> group (<italic><tp:taxon-name><tp:taxon-name-part taxon-name-part-type="genus" reg="Goniurosaurus">G.</tp:taxon-name-part> <tp:taxon-name-part taxon-name-part-type="species" reg="zhoui">zhoui</tp:taxon-name-part></tp:taxon-name></italic>) <bold>1</bold> enlarged row of supraorbital tubercles <bold>2</bold> shape of nuchal loop <bold>3</bold> sheathed claws <bold>4</bold> number and position of precloacal pores. Scale bars: 5 mm. Photographs by Shuo Qi.</p></caption><graphic xmlns:xlink="http://www.w3.org/1999/xlink" xlink:href="zookeys-986-127-g004.jpg" position="float" orientation="portrait" xlink:type="simple" id="oo_472175.jpg"><uri content-type="original_file" xlink:type="simple">https://binary.pensoft.net/fig/472175</uri></graphic></fig><fig id="F8" position="float" orientation="portrait"><object-id xmlns:xlink="http://www.w3.org/1999/xlink" content-type="doi" xlink:type="simple">10.3897/zookeys.986.47989.figure8</object-id><object-id xmlns:xlink="http://www.w3.org/1999/xlink" content-type="arpha" xlink:type="simple">03229699-7E63-5F9D-BF92-882EF187C6E0</object-id><label>Figure 8.</label><caption><p> Comparisons of head morphological characteristics with two closely related congeners <bold>A</bold><italic><tp:taxon-name><tp:taxon-name-part taxon-name-part-type="genus" reg="Goniurosaurus">Goniurosaurus</tp:taxon-name-part> <tp:taxon-name-part taxon-name-part-type="species" reg="varius">varius</tp:taxon-name-part></tp:taxon-name></italic> sp. nov. (holotype, <named-content xmlns:xlink="http://www.w3.org/1999/xlink" content-type="dwc:institutional_code" xlink:type="simple">SYS</named-content> r002333) <bold>B</bold><italic><tp:taxon-name><tp:taxon-name-part taxon-name-part-type="genus" reg="Goniurosaurus">Goniurosaurus</tp:taxon-name-part> <tp:taxon-name-part taxon-name-part-type="species" reg="yingdeensis">yingdeensis</tp:taxon-name-part></tp:taxon-name></italic> (<named-content xmlns:xlink="http://www.w3.org/1999/xlink" content-type="dwc:institutional_code" xlink:type="simple">SYS</named-content> r001943) <bold>C</bold><italic><tp:taxon-name><tp:taxon-name-part taxon-name-part-type="genus" reg="Goniurosaurus">Goniurosaurus</tp:taxon-name-part> <tp:taxon-name-part taxon-name-part-type="species" reg="zhelongi">zhelongi</tp:taxon-name-part></tp:taxon-name></italic> (holotype, <named-content xmlns:xlink="http://www.w3.org/1999/xlink" content-type="dwc:institutional_code" xlink:type="simple">SYS</named-content> r000770) <bold>1</bold> dorsal view <bold>2</bold> close-up of dorsal snout <bold>3</bold> Ventral view. Photographs by Shuo Qi.</p></caption><graphic xmlns:xlink="http://www.w3.org/1999/xlink" xlink:href="zookeys-986-127-g008.jpg" position="float" orientation="portrait" xlink:type="simple" id="oo_472179.jpg"><uri content-type="original_file" xlink:type="simple">https://binary.pensoft.net/fig/472179</uri></graphic></fig><fig id="F9" position="float" orientation="portrait"><object-id xmlns:xlink="http://www.w3.org/1999/xlink" content-type="doi" xlink:type="simple">10.3897/zookeys.986.47989.figure9</object-id><object-id xmlns:xlink="http://www.w3.org/1999/xlink" content-type="arpha" xlink:type="simple">C71593A3-C34C-5583-8B2F-2F097FA99DF6</object-id><label>Figure 9.</label><caption><p> Comparisons of iris color with two closely related congeners <bold>A</bold><italic><tp:taxon-name><tp:taxon-name-part taxon-name-part-type="genus" reg="Goniurosaurus">Goniurosaurus</tp:taxon-name-part> <tp:taxon-name-part taxon-name-part-type="species" reg="varius">varius</tp:taxon-name-part></tp:taxon-name></italic> sp. nov. (holotype, <named-content xmlns:xlink="http://www.w3.org/1999/xlink" content-type="dwc:institutional_code" xlink:type="simple">SYS</named-content> r002333) <bold>B</bold><italic><tp:taxon-name><tp:taxon-name-part taxon-name-part-type="genus" reg="Goniurosaurus">Goniurosaurus</tp:taxon-name-part> <tp:taxon-name-part taxon-name-part-type="species" reg="yingdeensis">yingdeensis</tp:taxon-name-part></tp:taxon-name></italic> (holotype SYSr000504) <bold>C</bold><italic><tp:taxon-name><tp:taxon-name-part taxon-name-part-type="genus" reg="Goniurosaurus">Goniurosaurus</tp:taxon-name-part> <tp:taxon-name-part taxon-name-part-type="species" reg="zhelongi">zhelongi</tp:taxon-name-part></tp:taxon-name></italic> (holotype, <named-content xmlns:xlink="http://www.w3.org/1999/xlink" content-type="dwc:institutional_code" xlink:type="simple">SYS</named-content> r000770). Photographs by Shuo Qi and Ying-Yong Wang.</p></caption><graphic xmlns:xlink="http://www.w3.org/1999/xlink" xlink:href="zookeys-986-127-g009.jpg" position="float" orientation="portrait" xlink:type="simple" id="oo_472180.jpg"><uri content-type="original_file" xlink:type="simple">https://binary.pensoft.net/fig/472180</uri></graphic></fig></tp:treatment-sec><ref-list><ref id="B36"><mixed-citation xmlns:xlink="http://www.w3.org/1999/xlink" xlink:type="simple"><person-group><name name-style="western"><surname>Wang</surname><given-names>YY</given-names></name><name name-style="western"><surname>Yang</surname><given-names>JH</given-names></name><name name-style="western"><surname>Cui</surname><given-names>RF</given-names></name></person-group> (<year>2010</year>) <article-title>A new species of <italic><tp:taxon-name><tp:taxon-name-part taxon-name-part-type="genus">Goniurosaurus</tp:taxon-name-part></tp:taxon-name></italic> (<tp:taxon-name><tp:taxon-name-part taxon-name-part-type="order">Squamata</tp:taxon-name-part></tp:taxon-name>: <tp:taxon-name><tp:taxon-name-part taxon-name-part-type="family">Eublepharidae</tp:taxon-name-part></tp:taxon-name>) from Yingde, Guangdong Province, China.</article-title><source>Herpetologica</source><volume>66</volume>: <fpage>229</fpage>–<lpage>240</lpage>. <ext-link xlink:type="simple" ext-link-type="doi" xlink:href="10.1655/09-046R2.1">https://doi.org/10.1655/09-046R2.1</ext-link></mixed-citation></ref></ref-list></tp:taxon-treatment>
