# Supplementary material for: A definition of the Goniurosaurus yingdeensis group (Squamata, Eublepharidae) with the description of a new species
Source: Zookeys. 2020 Nov 5;986:127–55. doi: 10.3897/zookeys.986.47989 (PMC7661482; doi:10.3897/zookeys.986.47989)
Supplement: XML Treatment for Goniurosaurus zhelongi [file zookeys.986.47989-treatment2.xml]

<!DOCTYPE tp:taxon-treatment
  PUBLIC "-//TaxonX//DTD Taxonomic Treatment Publishing DTD v0 20100105//EN" "tax-treatment-NSO.dtd">
<tp:taxon-treatment xmlns:tp="http://www.plazi.org/taxpub"><tp:treatment-meta><kwd-group><label>Taxon classification</label><kwd><named-content xmlns:xlink="http://www.w3.org/1999/xlink" content-type="kingdom">Animalia</named-content></kwd></kwd-group><mixed-citation publication-type="journal"><person-group><name><surname>Qi</surname><given-names>Shuo</given-names></name><name><surname>Grismer</surname><given-names>L. Lee</given-names></name><name><surname>Lyu</surname><given-names>Zhi-Tong</given-names></name><name><surname>Zhang</surname><given-names>Liang</given-names></name><name><surname>Li</surname><given-names>Pi-Peng</given-names></name><name><surname>Wang</surname><given-names>Ying-Yong</given-names></name></person-group><article-title>A definition of the <italic><tp:taxon-name><tp:taxon-name-part taxon-name-part-type="genus" reg="Goniurosaurus">Goniurosaurus</tp:taxon-name-part> <tp:taxon-name-part taxon-name-part-type="species" reg="yingdeensis">yingdeensis</tp:taxon-name-part></tp:taxon-name></italic> group (<tp:taxon-name><tp:taxon-name-part taxon-name-part-type="order">Squamata</tp:taxon-name-part></tp:taxon-name>, <tp:taxon-name><tp:taxon-name-part taxon-name-part-type="family">Eublepharidae</tp:taxon-name-part></tp:taxon-name>) with the description of a new species</article-title><source>Zookeys</source><day>05</day><month>11</month><year>2020</year><volume>986</volume><fpage>127</fpage><lpage>155</lpage><pub-id pub-id-type="doi">10.3897/zookeys.986.47989</pub-id></mixed-citation></tp:treatment-meta><tp:nomenclature><tp:taxon-name><object-id xmlns:xlink="http://www.w3.org/1999/xlink" content-type="arpha" xlink:type="simple">C49C7A04-4BB7-5FEE-A596-4C6ED61837FE</object-id>
                <tp:taxon-name-part taxon-name-part-type="genus" reg="Goniurosaurus">Goniurosaurus</tp:taxon-name-part>
                <tp:taxon-name-part taxon-name-part-type="species" reg="zhelongi">zhelongi</tp:taxon-name-part>
              </tp:taxon-name><tp:taxon-authority>Wang, Jin, Li &amp; Grismer, 2014</tp:taxon-authority><xref ref-type="fig" rid="F5">Figs 5B</xref><xref ref-type="fig" rid="F8">, 8C</xref><xref ref-type="fig" rid="F9">, 9C [English name: Zhe-Long’s Leopard Gecko] [Chinese formal name: 蒲氏睑虎]</xref></tp:nomenclature><tp:treatment-sec sec-type="type material" id="SECID0E2HAK"><title>Type material.</title><p><bold><italic>Holotype</italic>.</bold><named-content xmlns:xlink="http://www.w3.org/1999/xlink" content-type="dwc:institutional_code" xlink:type="simple">SYS</named-content> r000770, adult male, collected from the Shimentai National Nature Reserve, Yingde City, Guangdong Province, China. <bold><italic>Paratypes</italic>.</bold> Four specimens, bearing the same data as the holotype. Three adult females <named-content xmlns:xlink="http://www.w3.org/1999/xlink" content-type="dwc:institutional_code" xlink:type="simple">SYS</named-content> r000551, <named-content xmlns:xlink="http://www.w3.org/1999/xlink" content-type="dwc:institutional_code" xlink:type="simple">SYS</named-content> r000765–0766 and one adult male <named-content xmlns:xlink="http://www.w3.org/1999/xlink" content-type="dwc:institutional_code" xlink:type="simple">SYS</named-content> r000816.
                            </p></tp:treatment-sec><tp:treatment-sec sec-type="Additional specimens" id="SECID0EJJAK"><title>Additional specimens.</title><p>Two adult males (<named-content xmlns:xlink="http://www.w3.org/1999/xlink" content-type="dwc:institutional_code" xlink:type="simple">SYS</named-content> r001491, <named-content xmlns:xlink="http://www.w3.org/1999/xlink" content-type="dwc:institutional_code" xlink:type="simple">SYS</named-content> r001492) and an adult female (<named-content xmlns:xlink="http://www.w3.org/1999/xlink" content-type="dwc:institutional_code" xlink:type="simple">SYS</named-content> r002108). All specimens collected from the Shimentai National Nature Reserve.</p></tp:treatment-sec><tp:treatment-sec sec-type="variation" id="SECID0EHKAK"><title>Variation.</title><p> Overall morphology, coloration, and scalation data of the newly discovered populations of <italic><tp:taxon-name><tp:taxon-name-part taxon-name-part-type="genus" reg="Goniurosaurus">G.</tp:taxon-name-part> <tp:taxon-name-part taxon-name-part-type="species" reg="zhelongi">zhelongi</tp:taxon-name-part></tp:taxon-name></italic> are in general agreement with the description of the holotype by <xref ref-type="bibr" rid="B35">Wang et al. (2014)</xref>. Precloacal pores usually nine in males, 12 in an adult male (<named-content xmlns:xlink="http://www.w3.org/1999/xlink" content-type="dwc:institutional_code" xlink:type="simple">SYS</named-content> r001491) and absent in female; internasal single or two. Additional variation in scale counts and measurements are shown in Table <xref ref-type="table" rid="T7">7</xref>.
                            </p><table-wrap id="T7" position="float" orientation="portrait"><label>Table 7.</label><caption><p> Mensural (mm) and meristic diagnostic characters (minimum/maximum) of specimens of <italic><tp:taxon-name><tp:taxon-name-part taxon-name-part-type="genus" reg="Goniurosaurus">Goniurosaurus</tp:taxon-name-part> <tp:taxon-name-part taxon-name-part-type="species" reg="zhelongi">zhelongi</tp:taxon-name-part></tp:taxon-name></italic>. See Materials and methods for abbreviations. * holotype, # paratype. </p></caption><table id="TID0EPZAK" rules="all"><tbody><tr><th rowspan="1" colspan="1">Morphological character</th><th rowspan="1" colspan="1"><named-content xmlns:xlink="http://www.w3.org/1999/xlink" content-type="dwc:institutional_code" xlink:type="simple">SYS</named-content> r000551 #</th><th rowspan="1" colspan="1"><named-content xmlns:xlink="http://www.w3.org/1999/xlink" content-type="dwc:institutional_code" xlink:type="simple">SYS</named-content> r000765 #</th><th rowspan="1" colspan="1"><named-content xmlns:xlink="http://www.w3.org/1999/xlink" content-type="dwc:institutional_code" xlink:type="simple">SYS</named-content> r000766 #</th><th rowspan="1" colspan="1"><named-content xmlns:xlink="http://www.w3.org/1999/xlink" content-type="dwc:institutional_code" xlink:type="simple">SYS</named-content> r000770 *</th><th rowspan="1" colspan="1"><named-content xmlns:xlink="http://www.w3.org/1999/xlink" content-type="dwc:institutional_code" xlink:type="simple">SYS</named-content> r000816 #</th><th rowspan="1" colspan="1"><named-content xmlns:xlink="http://www.w3.org/1999/xlink" content-type="dwc:institutional_code" xlink:type="simple">SYS</named-content> r001491</th><th rowspan="1" colspan="1"><named-content xmlns:xlink="http://www.w3.org/1999/xlink" content-type="dwc:institutional_code" xlink:type="simple">SYS</named-content> r001492</th><th rowspan="1" colspan="1"><named-content xmlns:xlink="http://www.w3.org/1999/xlink" content-type="dwc:institutional_code" xlink:type="simple">SYS</named-content> r002108</th></tr><tr><td rowspan="1" colspan="1">
                        <bold>Sex</bold>
                      </td><td rowspan="1" colspan="1">Female</td><td rowspan="1" colspan="1">Female</td><td rowspan="1" colspan="1">Female</td><td rowspan="1" colspan="1">Male</td><td rowspan="1" colspan="1">Male</td><td rowspan="1" colspan="1">Male</td><td rowspan="1" colspan="1">Male</td><td rowspan="1" colspan="1">Female</td></tr><tr><td rowspan="1" colspan="1">
                        <bold><abbrev xmlns:xlink="http://www.w3.org/1999/xlink" xlink:title="snout-vent length" id="ABBRID0EJQAK" xlink:type="simple">SVL</abbrev></bold>
                      </td><td rowspan="1" colspan="1">91.5</td><td rowspan="1" colspan="1">93.4</td><td rowspan="1" colspan="1">91.6</td><td rowspan="1" colspan="1">86.0</td><td rowspan="1" colspan="1">88.1</td><td rowspan="1" colspan="1">90.8</td><td rowspan="1" colspan="1">87.1</td><td rowspan="1" colspan="1">87.9</td></tr><tr><td rowspan="1" colspan="1">
                        <bold><abbrev xmlns:xlink="http://www.w3.org/1999/xlink" xlink:title="tail length" id="ABBRID0ELRAK" xlink:type="simple">TaL</abbrev></bold>
                      </td><td rowspan="1" colspan="1">Regenerated</td><td rowspan="1" colspan="1">79.6</td><td rowspan="1" colspan="1">Regenerated</td><td rowspan="1" colspan="1">Regenerated</td><td rowspan="1" colspan="1">Regenerated</td><td rowspan="1" colspan="1">Regenerated</td><td rowspan="1" colspan="1">77.8</td><td rowspan="1" colspan="1">80.0</td></tr><tr><td rowspan="1" colspan="1">
                        <bold><abbrev xmlns:xlink="http://www.w3.org/1999/xlink" xlink:title="head length" id="ABBRID0ENSAK" xlink:type="simple">HL</abbrev></bold>
                      </td><td rowspan="1" colspan="1">24.4</td><td rowspan="1" colspan="1">23.4</td><td rowspan="1" colspan="1">23.9</td><td rowspan="1" colspan="1">22.4</td><td rowspan="1" colspan="1">22.8</td><td rowspan="1" colspan="1">25.5</td><td rowspan="1" colspan="1">23.3</td><td rowspan="1" colspan="1">24.5</td></tr><tr><td rowspan="1" colspan="1">
                        <bold><abbrev xmlns:xlink="http://www.w3.org/1999/xlink" xlink:title="maximum head width" id="ABBRID0EPTAK" xlink:type="simple">HW</abbrev></bold>
                      </td><td rowspan="1" colspan="1">15.8</td><td rowspan="1" colspan="1">15.9</td><td rowspan="1" colspan="1">16.1</td><td rowspan="1" colspan="1">15.6</td><td rowspan="1" colspan="1">15.7</td><td rowspan="1" colspan="1">17.1</td><td rowspan="1" colspan="1">14.8</td><td rowspan="1" colspan="1">16.0</td></tr><tr><td rowspan="1" colspan="1">
                        <bold><abbrev xmlns:xlink="http://www.w3.org/1999/xlink" xlink:title="snout-to-eye distance" id="ABBRID0ERUAK" xlink:type="simple">SE</abbrev></bold>
                      </td><td rowspan="1" colspan="1">9.7</td><td rowspan="1" colspan="1">9.5</td><td rowspan="1" colspan="1">9.5</td><td rowspan="1" colspan="1">8.9</td><td rowspan="1" colspan="1">9.1</td><td rowspan="1" colspan="1">9.5</td><td rowspan="1" colspan="1">8.3</td><td rowspan="1" colspan="1">9.2</td></tr><tr><td rowspan="1" colspan="1">
                        <bold><abbrev xmlns:xlink="http://www.w3.org/1999/xlink" xlink:title="eye-to-ear distance" id="ABBRID0ETVAK" xlink:type="simple">EE</abbrev></bold>
                      </td><td rowspan="1" colspan="1">9.8</td><td rowspan="1" colspan="1">9.9</td><td rowspan="1" colspan="1">9.9</td><td rowspan="1" colspan="1">9.5</td><td rowspan="1" colspan="1">9.6</td><td rowspan="1" colspan="1">9.2</td><td rowspan="1" colspan="1">7.8</td><td rowspan="1" colspan="1">8.5</td></tr><tr><td rowspan="1" colspan="1">
                        <bold><abbrev xmlns:xlink="http://www.w3.org/1999/xlink" xlink:title="supralabials" id="ABBRID0EVWAK" xlink:type="simple">SPL</abbrev></bold>
                      </td><td rowspan="1" colspan="1">8/8</td><td rowspan="1" colspan="1">7/7</td><td rowspan="1" colspan="1">8/8</td><td rowspan="1" colspan="1">9/8</td><td rowspan="1" colspan="1">9/8</td><td rowspan="1" colspan="1">9/8</td><td rowspan="1" colspan="1">9/9</td><td rowspan="1" colspan="1">10/8</td></tr><tr><td rowspan="1" colspan="1">
                        <bold><abbrev xmlns:xlink="http://www.w3.org/1999/xlink" xlink:title="infralabials" id="ABBRID0EXXAK" xlink:type="simple">IFL</abbrev></bold>
                      </td><td rowspan="1" colspan="1">7/7</td><td rowspan="1" colspan="1">6/7</td><td rowspan="1" colspan="1">7/7</td><td rowspan="1" colspan="1">7/7</td><td rowspan="1" colspan="1">7/7</td><td rowspan="1" colspan="1">9/9</td><td rowspan="1" colspan="1">8/8</td><td rowspan="1" colspan="1">8/8</td></tr><tr><td rowspan="1" colspan="1">
                        <bold>N</bold>
                      </td><td rowspan="1" colspan="1">7/7</td><td rowspan="1" colspan="1">7/8</td><td rowspan="1" colspan="1">6/6</td><td rowspan="1" colspan="1">8/8</td><td rowspan="1" colspan="1">7/7</td><td rowspan="1" colspan="1">8/7</td><td rowspan="1" colspan="1">7/8</td><td rowspan="1" colspan="1">7/7</td></tr><tr><td rowspan="1" colspan="1">
                        <bold><abbrev xmlns:xlink="http://www.w3.org/1999/xlink" xlink:title="internasals" xlink:type="simple">IN</abbrev></bold>
                      </td><td rowspan="1" colspan="1">1</td><td rowspan="1" colspan="1">1</td><td rowspan="1" colspan="1">1</td><td rowspan="1" colspan="1">2</td><td rowspan="1" colspan="1">1</td><td rowspan="1" colspan="1">2</td><td rowspan="1" colspan="1">2</td><td rowspan="1" colspan="1">1</td></tr><tr><td rowspan="1" colspan="1">
                        <bold><abbrev xmlns:xlink="http://www.w3.org/1999/xlink" xlink:title="granular scales bordering the internasals" id="ABBRID0EX1AK" xlink:type="simple">PostIN</abbrev></bold>
                      </td><td rowspan="1" colspan="1">3</td><td rowspan="1" colspan="1">3</td><td rowspan="1" colspan="1">3</td><td rowspan="1" colspan="1">3</td><td rowspan="1" colspan="1">3</td><td rowspan="1" colspan="1">3</td><td rowspan="1" colspan="1">3</td><td rowspan="1" colspan="1">3</td></tr><tr><td rowspan="1" colspan="1">
                        <bold><abbrev xmlns:xlink="http://www.w3.org/1999/xlink" xlink:title="postmentals" id="ABBRID0EZ2AK" xlink:type="simple">PM</abbrev></bold>
                      </td><td rowspan="1" colspan="1">6</td><td rowspan="1" colspan="1">4</td><td rowspan="1" colspan="1">6</td><td rowspan="1" colspan="1">4</td><td rowspan="1" colspan="1">5</td><td rowspan="1" colspan="1">5</td><td rowspan="1" colspan="1">5</td><td rowspan="1" colspan="1">4</td></tr><tr><td rowspan="1" colspan="1">
                        <bold><abbrev xmlns:xlink="http://www.w3.org/1999/xlink" xlink:title="gular scales bordering postmentals" id="ABBRID0E23AK" xlink:type="simple">GP</abbrev></bold>
                      </td><td rowspan="1" colspan="1">9</td><td rowspan="1" colspan="1">7</td><td rowspan="1" colspan="1">8</td><td rowspan="1" colspan="1">8</td><td rowspan="1" colspan="1">8</td><td rowspan="1" colspan="1">9</td><td rowspan="1" colspan="1">7</td><td rowspan="1" colspan="1">9</td></tr><tr><td rowspan="1" colspan="1">
                        <bold><abbrev xmlns:xlink="http://www.w3.org/1999/xlink" xlink:title="eyelid fringe scales or ciliaria" id="ABBRID0E44AK" xlink:type="simple">CIL</abbrev></bold>
                      </td><td rowspan="1" colspan="1">47/48</td><td rowspan="1" colspan="1">47/48</td><td rowspan="1" colspan="1">48/45</td><td rowspan="1" colspan="1">52/48</td><td rowspan="1" colspan="1">49/51</td><td rowspan="1" colspan="1">47/46</td><td rowspan="1" colspan="1">43/42</td><td rowspan="1" colspan="1">52/53</td></tr><tr><td rowspan="1" colspan="1">
                        <bold><abbrev xmlns:xlink="http://www.w3.org/1999/xlink" xlink:title="preorbital scales" id="ABBRID0E65AK" xlink:type="simple">PO</abbrev></bold>
                      </td><td rowspan="1" colspan="1">14/14</td><td rowspan="1" colspan="1">13/15</td><td rowspan="1" colspan="1">15/15</td><td rowspan="1" colspan="1">14/15</td><td rowspan="1" colspan="1">13/14</td><td rowspan="1" colspan="1">16/16</td><td rowspan="1" colspan="1">14/13</td><td rowspan="1" colspan="1">16/17</td></tr><tr><td rowspan="1" colspan="1">
                        <bold><abbrev xmlns:xlink="http://www.w3.org/1999/xlink" xlink:title="granular scales surrounding dorsal tubercles" id="ABBRID0EBABK" xlink:type="simple">GST</abbrev></bold>
                      </td><td rowspan="1" colspan="1">10–12</td><td rowspan="1" colspan="1">9–11</td><td rowspan="1" colspan="1">11–12</td><td rowspan="1" colspan="1">9–12</td><td rowspan="1" colspan="1">10–12</td><td rowspan="1" colspan="1">9–11</td><td rowspan="1" colspan="1">10–12</td><td rowspan="1" colspan="1">9–11</td></tr><tr><td rowspan="1" colspan="1">
                        <bold><abbrev xmlns:xlink="http://www.w3.org/1999/xlink" xlink:title="paravertebral tubercles between limb insertions" id="ABBRID0EDBBK" xlink:type="simple">PTL</abbrev></bold>
                      </td><td rowspan="1" colspan="1">33</td><td rowspan="1" colspan="1">28</td><td rowspan="1" colspan="1">29</td><td rowspan="1" colspan="1">29</td><td rowspan="1" colspan="1">28</td><td rowspan="1" colspan="1">28</td><td rowspan="1" colspan="1">28</td><td rowspan="1" colspan="1">29</td></tr><tr><td rowspan="1" colspan="1">
                        <bold><abbrev xmlns:xlink="http://www.w3.org/1999/xlink" xlink:title="dorsal tubercle rows at midbody" id="ABBRID0EFCBK" xlink:type="simple">DTR</abbrev></bold>
                      </td><td rowspan="1" colspan="1">26</td><td rowspan="1" colspan="1">26</td><td rowspan="1" colspan="1">27</td><td rowspan="1" colspan="1">28</td><td rowspan="1" colspan="1">28</td><td rowspan="1" colspan="1">23</td><td rowspan="1" colspan="1">24</td><td rowspan="1" colspan="1">23</td></tr><tr><td rowspan="1" colspan="1">
                        <bold><abbrev xmlns:xlink="http://www.w3.org/1999/xlink" xlink:title="scales around midbody" id="ABBRID0EHDBK" xlink:type="simple">MB</abbrev></bold>
                      </td><td rowspan="1" colspan="1">108</td><td rowspan="1" colspan="1">105</td><td rowspan="1" colspan="1">109</td><td rowspan="1" colspan="1">108</td><td rowspan="1" colspan="1">109</td><td rowspan="1" colspan="1">99</td><td rowspan="1" colspan="1">105</td><td rowspan="1" colspan="1">103</td></tr><tr><td rowspan="1" colspan="1">
                        <bold><abbrev xmlns:xlink="http://www.w3.org/1999/xlink" xlink:title="precloacal pores" id="ABBRID0EJEBK" xlink:type="simple">PP</abbrev></bold>
                      </td><td rowspan="1" colspan="1">0</td><td rowspan="1" colspan="1">0</td><td rowspan="1" colspan="1">0</td><td rowspan="1" colspan="1">9</td><td rowspan="1" colspan="1">9</td><td rowspan="1" colspan="1">12</td><td rowspan="1" colspan="1">9</td><td rowspan="1" colspan="1">0</td></tr><tr><td rowspan="1" colspan="1">
                        <bold><abbrev xmlns:xlink="http://www.w3.org/1999/xlink" xlink:title="postcloacal tubercles" id="ABBRID0ELFBK" xlink:type="simple">PAT</abbrev></bold>
                      </td><td rowspan="1" colspan="1">2/2</td><td rowspan="1" colspan="1">2/2</td><td rowspan="1" colspan="1">2/2</td><td rowspan="1" colspan="1">2/2</td><td rowspan="1" colspan="1">2/2</td><td rowspan="1" colspan="1">2/2</td><td rowspan="1" colspan="1">2/2</td><td rowspan="1" colspan="1">2/2</td></tr></tbody></table></table-wrap></tp:treatment-sec><tp:treatment-sec sec-type="diagnosis" id="SECID0EHGBK"><title>Diagnosis.</title><p>(1) medium size, measuring 86.0–93.4 mm in <abbrev xmlns:xlink="http://www.w3.org/1999/xlink" xlink:title="snout-vent length" id="ABBRID0ENGBK" xlink:type="simple">SVL</abbrev> in adults; (2) <abbrev xmlns:xlink="http://www.w3.org/1999/xlink" xlink:title="tail length" id="ABBRID0ERGBK" xlink:type="simple">TaL</abbrev> 0.85 times as long as <abbrev xmlns:xlink="http://www.w3.org/1999/xlink" xlink:title="snout-vent length" id="ABBRID0EVGBK" xlink:type="simple">SVL</abbrev>; (3) nasal scales surrounding nares 6–8; (4) internasal one or two; (5) eyelid fringe scales 42–53; (6) granular scales of the upper eyelids similar in size to those on the top of the head; (7) scales around midbody 99–109; (8) dorsal tubercle rows at midbody 23–28; (9) paravertebral tubercles between limb insertions 28–33; (10) claws sheathed by four scales, two lateral scales short and shell-shaped; (11) axillary pockets deep; (12) 9–12 precloacal pores in males and absent in females; (13) dorsal ground color of head, body, and limbs of adults brownish-black; (14) a thin, cream colored, posteriorly rounded nuchal loop; (15) four thin, cream colored, and immaculate body bands between the nuchal loop and the caudal constriction, edged in black anteriorly and posteriorly; (16) body bands without dark spots; (17) chin, throat, thorax, and ventral surfaces of body white, tinged brownish, with dark brown lateral spots; (18) iris gray-white, tinged with orange.</p></tp:treatment-sec><tp:treatment-sec sec-type="distribution" id="SECID0EZGBK"><title>Distribution.</title><p><italic><tp:taxon-name><tp:taxon-name-part taxon-name-part-type="genus" reg="Goniurosaurus">Goniurosaurus</tp:taxon-name-part> <tp:taxon-name-part taxon-name-part-type="species" reg="zhelongi">zhelongi</tp:taxon-name-part></tp:taxon-name></italic> is currently only known from the Shimentai National Nature Reserve, Yingde City, Guangdong Province, China.
                            </p></tp:treatment-sec><tp:treatment-sec><!--Section generated to contain objects referenced in tp:taxon-treatment.--><fig id="F5" position="float" orientation="portrait"><object-id xmlns:xlink="http://www.w3.org/1999/xlink" content-type="doi" xlink:type="simple">10.3897/zookeys.986.47989.figure5</object-id><object-id xmlns:xlink="http://www.w3.org/1999/xlink" content-type="arpha" xlink:type="simple">33999D62-1E85-5862-BD6A-002DACBBE83B</object-id><label>Figure 5.</label><caption><p> The general aspects of <tp:taxon-name><tp:taxon-name-part taxon-name-part-type="genus" reg="Goniurosaurus">Goniurosaurus</tp:taxon-name-part> <tp:taxon-name-part taxon-name-part-type="species" reg="yingdeensis">yingdeensis</tp:taxon-name-part></tp:taxon-name> and <tp:taxon-name><tp:taxon-name-part taxon-name-part-type="genus" reg="Goniurosaurus">Goniurosaurus</tp:taxon-name-part> <tp:taxon-name-part taxon-name-part-type="species" reg="zhelongi">zhelongi</tp:taxon-name-part></tp:taxon-name><bold>A</bold><tp:taxon-name><tp:taxon-name-part taxon-name-part-type="genus" reg="Goniurosaurus">Goniurosaurus</tp:taxon-name-part> <tp:taxon-name-part taxon-name-part-type="species" reg="yingdeensis">yingdeensis</tp:taxon-name-part></tp:taxon-name><bold>B</bold><tp:taxon-name><tp:taxon-name-part taxon-name-part-type="genus" reg="Goniurosaurus">Goniurosaurus</tp:taxon-name-part> <tp:taxon-name-part taxon-name-part-type="species" reg="zhelongi">zhelongi</tp:taxon-name-part></tp:taxon-name>; (1) adult; (2) juvenile. Photographs by Jian Wang and Shuo Qi.</p></caption><graphic xmlns:xlink="http://www.w3.org/1999/xlink" xlink:href="zookeys-986-127-g005.jpg" position="float" orientation="portrait" xlink:type="simple" id="oo_472176.jpg"><uri content-type="original_file" xlink:type="simple">https://binary.pensoft.net/fig/472176</uri></graphic></fig><fig id="F8" position="float" orientation="portrait"><object-id xmlns:xlink="http://www.w3.org/1999/xlink" content-type="doi" xlink:type="simple">10.3897/zookeys.986.47989.figure8</object-id><object-id xmlns:xlink="http://www.w3.org/1999/xlink" content-type="arpha" xlink:type="simple">03229699-7E63-5F9D-BF92-882EF187C6E0</object-id><label>Figure 8.</label><caption><p> Comparisons of head morphological characteristics with two closely related congeners <bold>A</bold><italic><tp:taxon-name><tp:taxon-name-part taxon-name-part-type="genus" reg="Goniurosaurus">Goniurosaurus</tp:taxon-name-part> <tp:taxon-name-part taxon-name-part-type="species" reg="varius">varius</tp:taxon-name-part></tp:taxon-name></italic> sp. nov. (holotype, <named-content xmlns:xlink="http://www.w3.org/1999/xlink" content-type="dwc:institutional_code" xlink:type="simple">SYS</named-content> r002333) <bold>B</bold><italic><tp:taxon-name><tp:taxon-name-part taxon-name-part-type="genus" reg="Goniurosaurus">Goniurosaurus</tp:taxon-name-part> <tp:taxon-name-part taxon-name-part-type="species" reg="yingdeensis">yingdeensis</tp:taxon-name-part></tp:taxon-name></italic> (<named-content xmlns:xlink="http://www.w3.org/1999/xlink" content-type="dwc:institutional_code" xlink:type="simple">SYS</named-content> r001943) <bold>C</bold><italic><tp:taxon-name><tp:taxon-name-part taxon-name-part-type="genus" reg="Goniurosaurus">Goniurosaurus</tp:taxon-name-part> <tp:taxon-name-part taxon-name-part-type="species" reg="zhelongi">zhelongi</tp:taxon-name-part></tp:taxon-name></italic> (holotype, <named-content xmlns:xlink="http://www.w3.org/1999/xlink" content-type="dwc:institutional_code" xlink:type="simple">SYS</named-content> r000770) <bold>1</bold> dorsal view <bold>2</bold> close-up of dorsal snout <bold>3</bold> Ventral view. Photographs by Shuo Qi.</p></caption><graphic xmlns:xlink="http://www.w3.org/1999/xlink" xlink:href="zookeys-986-127-g008.jpg" position="float" orientation="portrait" xlink:type="simple" id="oo_472179.jpg"><uri content-type="original_file" xlink:type="simple">https://binary.pensoft.net/fig/472179</uri></graphic></fig><fig id="F9" position="float" orientation="portrait"><object-id xmlns:xlink="http://www.w3.org/1999/xlink" content-type="doi" xlink:type="simple">10.3897/zookeys.986.47989.figure9</object-id><object-id xmlns:xlink="http://www.w3.org/1999/xlink" content-type="arpha" xlink:type="simple">C71593A3-C34C-5583-8B2F-2F097FA99DF6</object-id><label>Figure 9.</label><caption><p> Comparisons of iris color with two closely related congeners <bold>A</bold><italic><tp:taxon-name><tp:taxon-name-part taxon-name-part-type="genus" reg="Goniurosaurus">Goniurosaurus</tp:taxon-name-part> <tp:taxon-name-part taxon-name-part-type="species" reg="varius">varius</tp:taxon-name-part></tp:taxon-name></italic> sp. nov. (holotype, <named-content xmlns:xlink="http://www.w3.org/1999/xlink" content-type="dwc:institutional_code" xlink:type="simple">SYS</named-content> r002333) <bold>B</bold><italic><tp:taxon-name><tp:taxon-name-part taxon-name-part-type="genus" reg="Goniurosaurus">Goniurosaurus</tp:taxon-name-part> <tp:taxon-name-part taxon-name-part-type="species" reg="yingdeensis">yingdeensis</tp:taxon-name-part></tp:taxon-name></italic> (holotype SYSr000504) <bold>C</bold><italic><tp:taxon-name><tp:taxon-name-part taxon-name-part-type="genus" reg="Goniurosaurus">Goniurosaurus</tp:taxon-name-part> <tp:taxon-name-part taxon-name-part-type="species" reg="zhelongi">zhelongi</tp:taxon-name-part></tp:taxon-name></italic> (holotype, <named-content xmlns:xlink="http://www.w3.org/1999/xlink" content-type="dwc:institutional_code" xlink:type="simple">SYS</named-content> r000770). Photographs by Shuo Qi and Ying-Yong Wang.</p></caption><graphic xmlns:xlink="http://www.w3.org/1999/xlink" xlink:href="zookeys-986-127-g009.jpg" position="float" orientation="portrait" xlink:type="simple" id="oo_472180.jpg"><uri content-type="original_file" xlink:type="simple">https://binary.pensoft.net/fig/472180</uri></graphic></fig></tp:treatment-sec><ref-list><ref id="B35"><mixed-citation xmlns:xlink="http://www.w3.org/1999/xlink" xlink:type="simple"><person-group><name name-style="western"><surname>Wang</surname><given-names>YY</given-names></name><name name-style="western"><surname>Jin</surname><given-names>MJ</given-names></name><name name-style="western"><surname>Li</surname><given-names>YL</given-names></name><name name-style="western"><surname>Grismer</surname><given-names>LL</given-names></name></person-group> (<year>2014</year>) <article-title>Description of a new species of <italic><tp:taxon-name><tp:taxon-name-part taxon-name-part-type="genus">Goniurosaurus</tp:taxon-name-part></tp:taxon-name></italic> (<tp:taxon-name><tp:taxon-name-part taxon-name-part-type="order">Squamata</tp:taxon-name-part></tp:taxon-name>: <tp:taxon-name><tp:taxon-name-part taxon-name-part-type="family">Eublepharidae</tp:taxon-name-part></tp:taxon-name>) from the Guangdong Province, China, based on molecular and morphological data.</article-title><source>Herpetologica</source><volume>70</volume>(<issue>3</issue>): <fpage>309</fpage>–<lpage>322</lpage>. <ext-link xlink:type="simple" ext-link-type="doi" xlink:href="10.1655/HERPETOLOGICA-D-13-00080">https://doi.org/10.1655/HERPETOLOGICA-D-13-00080</ext-link></mixed-citation></ref></ref-list></tp:taxon-treatment>
