# Supplementary material for: A definition of the Goniurosaurus yingdeensis group (Squamata, Eublepharidae) with the description of a new species
Source: Zookeys. 2020 Nov 5;986:127–55. doi: 10.3897/zookeys.986.47989 (PMC7661482; doi:10.3897/zookeys.986.47989)
Supplement: XML Treatment for Goniurosaurus varius [file zookeys.986.47989-treatment3.xml]

<!DOCTYPE tp:taxon-treatment
  PUBLIC "-//TaxonX//DTD Taxonomic Treatment Publishing DTD v0 20100105//EN" "tax-treatment-NSO.dtd">
<tp:taxon-treatment xmlns:tp="http://www.plazi.org/taxpub"><tp:treatment-meta><kwd-group><label>Taxon classification</label><kwd><named-content xmlns:xlink="http://www.w3.org/1999/xlink" content-type="kingdom">Animalia</named-content></kwd></kwd-group><mixed-citation publication-type="journal"><person-group><name><surname>Qi</surname><given-names>Shuo</given-names></name><name><surname>Grismer</surname><given-names>L. Lee</given-names></name><name><surname>Lyu</surname><given-names>Zhi-Tong</given-names></name><name><surname>Zhang</surname><given-names>Liang</given-names></name><name><surname>Li</surname><given-names>Pi-Peng</given-names></name><name><surname>Wang</surname><given-names>Ying-Yong</given-names></name></person-group><article-title>A definition of the <italic><tp:taxon-name><tp:taxon-name-part taxon-name-part-type="genus" reg="Goniurosaurus">Goniurosaurus</tp:taxon-name-part> <tp:taxon-name-part taxon-name-part-type="species" reg="yingdeensis">yingdeensis</tp:taxon-name-part></tp:taxon-name></italic> group (<tp:taxon-name><tp:taxon-name-part taxon-name-part-type="order">Squamata</tp:taxon-name-part></tp:taxon-name>, <tp:taxon-name><tp:taxon-name-part taxon-name-part-type="family">Eublepharidae</tp:taxon-name-part></tp:taxon-name>) with the description of a new species</article-title><source>Zookeys</source><day>05</day><month>11</month><year>2020</year><volume>986</volume><fpage>127</fpage><lpage>155</lpage><pub-id pub-id-type="doi">10.3897/zookeys.986.47989</pub-id></mixed-citation></tp:treatment-meta><tp:nomenclature><tp:taxon-name><object-id xmlns:xlink="http://www.w3.org/1999/xlink" content-type="arpha" xlink:type="simple">9CEB8640-C35C-5964-B7F7-E3F7A223792D</object-id>
                <tp:taxon-name-part taxon-name-part-type="genus" reg="Goniurosaurus">Goniurosaurus</tp:taxon-name-part>
                <tp:taxon-name-part taxon-name-part-type="species" reg="varius">varius</tp:taxon-name-part>
                <object-id xmlns:xlink="http://www.w3.org/1999/xlink" content-type="zoobank" xlink:type="simple">http://zoobank.org/E28DD1FB-9EDD-4E6A-ACAE-5F831BC310BD</object-id>
              </tp:taxon-name><tp:taxon-status xmlns:xlink="http://www.w3.org/1999/xlink" xlink:type="simple">sp. nov.</tp:taxon-status><xref ref-type="fig" rid="F7">Figs 7</xref><xref ref-type="fig" rid="F8">, 8A</xref><xref ref-type="fig" rid="F9">, 9A</xref><xref ref-type="fig" rid="F10">, 10 [English name: Nanling Leopard Gecko] [Chinese formal name: 南岭睑虎]</xref></tp:nomenclature><tp:treatment-sec sec-type="type material" id="SECID0EDJBK"><title>Type material.</title><p><bold><italic>Holotype</italic>.</bold><named-content xmlns:xlink="http://www.w3.org/1999/xlink" content-type="dwc:institutional_code" xlink:type="simple">SYS</named-content> r002333, adult male (Fig. <xref ref-type="fig" rid="F7">7</xref>), collected by Liang Zhang on 20 September 2019 from Nanling National Nature Reserve (ca 560 m a.s.l.), Chengjia Yao Ethnic Township, Yangshan County, Guangdong Province, China. <bold><italic>Paratypes</italic>.</bold> One adult male (<named-content xmlns:xlink="http://www.w3.org/1999/xlink" content-type="dwc:institutional_code" xlink:type="simple">SYS</named-content> r002331) and three adult females (<named-content xmlns:xlink="http://www.w3.org/1999/xlink" content-type="dwc:institutional_code" xlink:type="simple">SYS</named-content> r002330, <named-content xmlns:xlink="http://www.w3.org/1999/xlink" content-type="dwc:institutional_code" xlink:type="simple">SYS</named-content> r002362–2363), collected by Zhi-Ren Zhang, Yu Zhang, and Peng Cen on 6 August 2018, from Nanling National Nature Reserve, Chengjia Yao Ethnic Township at elevations between 180 and 560 m.
                            </p><fig id="F7" position="float" orientation="portrait"><object-id xmlns:xlink="http://www.w3.org/1999/xlink" content-type="doi" xlink:type="simple">10.3897/zookeys.986.47989.figure7</object-id><object-id xmlns:xlink="http://www.w3.org/1999/xlink" content-type="arpha" xlink:type="simple">39E20CED-AFB6-5154-B014-123D2F8A66F0</object-id><label>Figure 7.</label><caption><p><bold>A</bold> Dorsolateral view of the adult male holotype <named-content xmlns:xlink="http://www.w3.org/1999/xlink" content-type="dwc:institutional_code" xlink:type="simple">SYS</named-content> r002333 of <italic><tp:taxon-name><tp:taxon-name-part taxon-name-part-type="genus" reg="Goniurosaurus">Goniurosaurus</tp:taxon-name-part> <tp:taxon-name-part taxon-name-part-type="species" reg="varius">varius</tp:taxon-name-part></tp:taxon-name></italic> sp. nov. in life <bold>B</bold> scalation and coloration characters of the head of the adult male holotype <named-content xmlns:xlink="http://www.w3.org/1999/xlink" content-type="dwc:institutional_code" xlink:type="simple">SYS</named-content> r002333 of <italic><tp:taxon-name><tp:taxon-name-part taxon-name-part-type="genus" reg="Goniurosaurus">Goniurosaurus</tp:taxon-name-part> <tp:taxon-name-part taxon-name-part-type="species" reg="varius">varius</tp:taxon-name-part></tp:taxon-name></italic> sp. nov. <bold>C</bold> ten precloacal pores in adult male holotype <named-content xmlns:xlink="http://www.w3.org/1999/xlink" content-type="dwc:institutional_code" xlink:type="simple">SYS</named-content> r002333. Photographs by Shuo Qi.</p></caption><graphic xmlns:xlink="http://www.w3.org/1999/xlink" xlink:href="zookeys-986-127-g007.jpg" position="float" orientation="portrait" xlink:type="simple" id="oo_472178.jpg"><uri content-type="original_file" xlink:type="simple">https://binary.pensoft.net/fig/472178</uri></graphic></fig></tp:treatment-sec><tp:treatment-sec sec-type="Additional specimens" id="SECID0EWMBK"><title>Additional specimens.</title><p>Five individuals from the Nanling National Nature Reserve, Yangshan County, including a road-killed adult (<named-content xmlns:xlink="http://www.w3.org/1999/xlink" content-type="dwc:institutional_code" xlink:type="simple">SYS</named-content> r002357), and four captured/released individuals (two juveniles, one adult male, and one adult female). All released individuals were photographed and measured for morphological examination. The tips of the tails were removed for future molecular analyses (<named-content xmlns:xlink="http://www.w3.org/1999/xlink" content-type="dwc:institutional_code" xlink:type="simple">SYS</named-content> r002355, 2358, 2359, 2360), but not used these in current phylogenetic analysis.</p></tp:treatment-sec><tp:treatment-sec sec-type="etymology" id="SECID0EMNBK"><title>Etymology.</title><p> The specific name <italic><tp:taxon-name><tp:taxon-name-part taxon-name-part-type="genus" reg="Goniurosaurus"/><tp:taxon-name-part taxon-name-part-type="species" reg="varius">varius</tp:taxon-name-part></tp:taxon-name></italic> means varied or diverse in Latin and refers to its variable dorsal color pattern. As the type locality locates within the Nanling National Nature Reserve, we suggest the common name as “Nanling Leopard Gecko”.
                            </p></tp:treatment-sec><tp:treatment-sec sec-type="diagnosis" id="SECID0E3NBK"><title>Diagnosis.</title><p><italic><tp:taxon-name><tp:taxon-name-part taxon-name-part-type="genus" reg="Goniurosaurus">Goniurosaurus</tp:taxon-name-part> <tp:taxon-name-part taxon-name-part-type="species" reg="varius">varius</tp:taxon-name-part></tp:taxon-name></italic> sp. nov. can be distinguished from all other congeners by the combination of the following characters: (1) adult body size moderate, measuring 81.5–86.3 mm in <abbrev xmlns:xlink="http://www.w3.org/1999/xlink" xlink:title="snout-vent length" id="ABBRID0ENOBK" xlink:type="simple">SVL</abbrev>; (2) nasal scales surrounding nares 7–9; (4) internasal usually single, rarely two; (5) eyelid fringe scales 50–56; (6) granular scales of the upper eyelids similar in size to those on the top of the head; (7) scales around midbody 101–110; (8) dorsal tubercle rows at midbody 21–24; (9) paravertebral tubercles between limb insertions 27–29; (10) claws sheathed by four scales, dorsal scale small, two lateral scales short and shell-shaped; (11) axillary pockets deep; (12) presence of ten precloacal pores in males, and absent in females; (13) dorsal ground color of head, body, and limbs in adults reddish brown, mottled with varied spots and stripes; (14) nuchal loop usually incomplete, if complete, posteriorly rounded; (15) presence of four thin dorsal body bands with dark spots, bordered with black anteriorly and posteriorly, sometime last two bands indistinct; (16) usually presence of a longitudinal light colored vertebral stripe on the trunk of body; (17) light pink beneath, with dark brown lateral spots; (18) iris orange-red.
                            </p></tp:treatment-sec><tp:treatment-sec sec-type="comparisons" id="SECID0EROBK"><title>Comparisons.</title><p><italic><tp:taxon-name><tp:taxon-name-part taxon-name-part-type="genus" reg="Goniurosaurus">Goniurosaurus</tp:taxon-name-part> <tp:taxon-name-part taxon-name-part-type="species" reg="varius">varius</tp:taxon-name-part></tp:taxon-name></italic> sp. nov. is most similar to <italic><tp:taxon-name><tp:taxon-name-part taxon-name-part-type="genus" reg="Goniurosaurus">G.</tp:taxon-name-part> <tp:taxon-name-part taxon-name-part-type="species" reg="yingdeensis">yingdeensis</tp:taxon-name-part></tp:taxon-name></italic> and <italic><tp:taxon-name><tp:taxon-name-part taxon-name-part-type="genus" reg="Goniurosaurus">G.</tp:taxon-name-part> <tp:taxon-name-part taxon-name-part-type="species" reg="zhelongi">zhelongi</tp:taxon-name-part></tp:taxon-name></italic>, two closely related species from north Guangdong Province, but it differs from them by following characters: paravertebral tubercles between limb insertions 27–29 (25–26 in <italic><tp:taxon-name><tp:taxon-name-part taxon-name-part-type="genus" reg="Goniurosaurus">G.</tp:taxon-name-part> <tp:taxon-name-part taxon-name-part-type="species" reg="yingdeensis">yingdeensis</tp:taxon-name-part></tp:taxon-name></italic>, 28–33 in <italic><tp:taxon-name><tp:taxon-name-part taxon-name-part-type="genus" reg="Goniurosaurus">G.</tp:taxon-name-part> <tp:taxon-name-part taxon-name-part-type="species" reg="zhelongi">zhelongi</tp:taxon-name-part></tp:taxon-name></italic>); dorsal tubercle rows at midbody 21–24 (vs. 25–27 in <italic><tp:taxon-name><tp:taxon-name-part taxon-name-part-type="genus" reg="Goniurosaurus">G.</tp:taxon-name-part> <tp:taxon-name-part taxon-name-part-type="species" reg="yingdeensis">yingdeensis</tp:taxon-name-part></tp:taxon-name></italic>, 23–28 in <italic><tp:taxon-name><tp:taxon-name-part taxon-name-part-type="genus" reg="Goniurosaurus">G.</tp:taxon-name-part> <tp:taxon-name-part taxon-name-part-type="species" reg="zhelongi">zhelongi</tp:taxon-name-part></tp:taxon-name></italic>); trunk of body usually with a longitudinal light colored vertebral stripe (vs. absent in <italic><tp:taxon-name><tp:taxon-name-part taxon-name-part-type="genus" reg="Goniurosaurus">G.</tp:taxon-name-part> <tp:taxon-name-part taxon-name-part-type="species" reg="yingdeensis">yingdeensis</tp:taxon-name-part></tp:taxon-name></italic> and <italic><tp:taxon-name><tp:taxon-name-part taxon-name-part-type="genus" reg="Goniurosaurus">G.</tp:taxon-name-part> <tp:taxon-name-part taxon-name-part-type="species" reg="zhelongi">zhelongi</tp:taxon-name-part></tp:taxon-name></italic>); nuchal loop and body bands with black spots (vs. without black spots in <italic><tp:taxon-name><tp:taxon-name-part taxon-name-part-type="genus" reg="Goniurosaurus">G.</tp:taxon-name-part> <tp:taxon-name-part taxon-name-part-type="species" reg="yingdeensis">yingdeensis</tp:taxon-name-part></tp:taxon-name></italic> and <italic><tp:taxon-name><tp:taxon-name-part taxon-name-part-type="genus" reg="Goniurosaurus">G.</tp:taxon-name-part> <tp:taxon-name-part taxon-name-part-type="species" reg="zhelongi">zhelongi</tp:taxon-name-part></tp:taxon-name></italic>); iris orange-red (vs. iris gray, becoming orange near pupil in <italic><tp:taxon-name><tp:taxon-name-part taxon-name-part-type="genus" reg="Goniurosaurus">G.</tp:taxon-name-part> <tp:taxon-name-part taxon-name-part-type="species" reg="yingdeensis">yingdeensis</tp:taxon-name-part></tp:taxon-name></italic>, iris gray-white, tinged with orange in <italic><tp:taxon-name><tp:taxon-name-part taxon-name-part-type="genus" reg="Goniurosaurus">G.</tp:taxon-name-part> <tp:taxon-name-part taxon-name-part-type="species" reg="zhelongi">zhelongi</tp:taxon-name-part></tp:taxon-name></italic>). Additional comparisons of morphological characteristics with <italic><tp:taxon-name><tp:taxon-name-part taxon-name-part-type="genus" reg="Goniurosaurus">G.</tp:taxon-name-part> <tp:taxon-name-part taxon-name-part-type="species" reg="yingdeensis">yingdeensis</tp:taxon-name-part></tp:taxon-name></italic> and <italic><tp:taxon-name><tp:taxon-name-part taxon-name-part-type="genus" reg="Goniurosaurus">G.</tp:taxon-name-part> <tp:taxon-name-part taxon-name-part-type="species" reg="zhelongi">zhelongi</tp:taxon-name-part></tp:taxon-name></italic> are provided in Figures <xref ref-type="fig" rid="F8">8</xref>, <xref ref-type="fig" rid="F9">9</xref>.
                            </p><fig id="F8" position="float" orientation="portrait"><object-id xmlns:xlink="http://www.w3.org/1999/xlink" content-type="doi" xlink:type="simple">10.3897/zookeys.986.47989.figure8</object-id><object-id xmlns:xlink="http://www.w3.org/1999/xlink" content-type="arpha" xlink:type="simple">03229699-7E63-5F9D-BF92-882EF187C6E0</object-id><label>Figure 8.</label><caption><p> Comparisons of head morphological characteristics with two closely related congeners <bold>A</bold><italic><tp:taxon-name><tp:taxon-name-part taxon-name-part-type="genus" reg="Goniurosaurus">Goniurosaurus</tp:taxon-name-part> <tp:taxon-name-part taxon-name-part-type="species" reg="varius">varius</tp:taxon-name-part></tp:taxon-name></italic> sp. nov. (holotype, <named-content xmlns:xlink="http://www.w3.org/1999/xlink" content-type="dwc:institutional_code" xlink:type="simple">SYS</named-content> r002333) <bold>B</bold><italic><tp:taxon-name><tp:taxon-name-part taxon-name-part-type="genus" reg="Goniurosaurus">Goniurosaurus</tp:taxon-name-part> <tp:taxon-name-part taxon-name-part-type="species" reg="yingdeensis">yingdeensis</tp:taxon-name-part></tp:taxon-name></italic> (<named-content xmlns:xlink="http://www.w3.org/1999/xlink" content-type="dwc:institutional_code" xlink:type="simple">SYS</named-content> r001943) <bold>C</bold><italic><tp:taxon-name><tp:taxon-name-part taxon-name-part-type="genus" reg="Goniurosaurus">Goniurosaurus</tp:taxon-name-part> <tp:taxon-name-part taxon-name-part-type="species" reg="zhelongi">zhelongi</tp:taxon-name-part></tp:taxon-name></italic> (holotype, <named-content xmlns:xlink="http://www.w3.org/1999/xlink" content-type="dwc:institutional_code" xlink:type="simple">SYS</named-content> r000770) <bold>1</bold> dorsal view <bold>2</bold> close-up of dorsal snout <bold>3</bold> Ventral view. Photographs by Shuo Qi.</p></caption><graphic xmlns:xlink="http://www.w3.org/1999/xlink" xlink:href="zookeys-986-127-g008.jpg" position="float" orientation="portrait" xlink:type="simple" id="oo_472179.jpg"><uri content-type="original_file" xlink:type="simple">https://binary.pensoft.net/fig/472179</uri></graphic></fig></tp:treatment-sec><tp:treatment-sec sec-type="description" id="SECID0EWWBK"><title>Description of holotype.</title><p>An adult male with regenerated tail; <abbrev xmlns:xlink="http://www.w3.org/1999/xlink" xlink:title="snout-vent length" id="ABBRID0E3WBK" xlink:type="simple">SVL</abbrev> 84.7 mm; <abbrev xmlns:xlink="http://www.w3.org/1999/xlink" xlink:title="head length" id="ABBRID0EAXBK" xlink:type="simple">HL</abbrev> 22.7 mm; <abbrev xmlns:xlink="http://www.w3.org/1999/xlink" xlink:title="maximum head width" id="ABBRID0EEXBK" xlink:type="simple">HW</abbrev> 16.0 mm; <abbrev xmlns:xlink="http://www.w3.org/1999/xlink" xlink:title="snout-to-eye distance" id="ABBRID0EIXBK" xlink:type="simple">SE</abbrev> 9.1 mm; <abbrev xmlns:xlink="http://www.w3.org/1999/xlink" xlink:title="eye-to-ear distance" id="ABBRID0EMXBK" xlink:type="simple">EE</abbrev> 13.0 mm; <abbrev xmlns:xlink="http://www.w3.org/1999/xlink" xlink:title="snout-vent length" id="ABBRID0EQXBK" xlink:type="simple">SVL</abbrev>:<abbrev xmlns:xlink="http://www.w3.org/1999/xlink" xlink:title="head length" id="ABBRID0EUXBK" xlink:type="simple">HL</abbrev> 3.7; <abbrev xmlns:xlink="http://www.w3.org/1999/xlink" xlink:title="head length" id="ABBRID0EYXBK" xlink:type="simple">HL</abbrev>:<abbrev xmlns:xlink="http://www.w3.org/1999/xlink" xlink:title="maximum head width" id="ABBRID0E3XBK" xlink:type="simple">HW</abbrev> 1.4; <abbrev xmlns:xlink="http://www.w3.org/1999/xlink" xlink:title="snout-to-eye distance" id="ABBRID0EAYBK" xlink:type="simple">SE</abbrev>:<abbrev xmlns:xlink="http://www.w3.org/1999/xlink" xlink:title="eye-to-ear distance" id="ABBRID0EEYBK" xlink:type="simple">EE</abbrev> 0.7. Head triangular, wider than neck, covered with granular scales, densely interspersed with tubercles in the temporal and occipital regions; area between orbits uniformly covered by small granular scales; supraorbital tubercles with almost uniform size; scales of rostrum slightly larger than those in between orbits; rostral convex and hemi-elliptic, 1.3 times as broad as high, middorsal portion of rostral partially sutured dorsomedially, bordered laterally by first supralabial and prenasal, dorsolaterally by supranasal, dorsally by one internasal; external nares oval, surrounded by 7/8 nasals each, anteriorly by prenasal and supranasal, dorsally by supranasal and a granular scale, posteriorly by 5/5 smaller granular scales, and ventrally by the prenasal; prenasal with long recurved ventral portion; supranasals large, separated by one internasals; supralabials rectangular, 8/10; preorbital scales 15/15; eyes relatively large, pupils vertical; eyelid fringe scales 50/52; outer surface of upper eyelid composed of granular scales of about the same size of those on top of head; external auditory meatus circular, tympanum deeply recessed; mental triangular, bordered laterally by first infralabial and posteriorly by three postmentals; infralabials rectangular, 9/9; gular scales juxtaposed uniform granular, abruptly into flat juxtaposed pectoral scales, and grading posteriorly imbricated larger ventral scales. Tongue with a small notch at tip. Crowns of teeth expanded, occlusal margins bearing multiple ridges.</p><fig id="F9" position="float" orientation="portrait"><object-id xmlns:xlink="http://www.w3.org/1999/xlink" content-type="doi" xlink:type="simple">10.3897/zookeys.986.47989.figure9</object-id><object-id xmlns:xlink="http://www.w3.org/1999/xlink" content-type="arpha" xlink:type="simple">C71593A3-C34C-5583-8B2F-2F097FA99DF6</object-id><label>Figure 9.</label><caption><p> Comparisons of iris color with two closely related congeners <bold>A</bold><italic><tp:taxon-name><tp:taxon-name-part taxon-name-part-type="genus" reg="Goniurosaurus">Goniurosaurus</tp:taxon-name-part> <tp:taxon-name-part taxon-name-part-type="species" reg="varius">varius</tp:taxon-name-part></tp:taxon-name></italic> sp. nov. (holotype, <named-content xmlns:xlink="http://www.w3.org/1999/xlink" content-type="dwc:institutional_code" xlink:type="simple">SYS</named-content> r002333) <bold>B</bold><italic><tp:taxon-name><tp:taxon-name-part taxon-name-part-type="genus" reg="Goniurosaurus">Goniurosaurus</tp:taxon-name-part> <tp:taxon-name-part taxon-name-part-type="species" reg="yingdeensis">yingdeensis</tp:taxon-name-part></tp:taxon-name></italic> (holotype SYSr000504) <bold>C</bold><italic><tp:taxon-name><tp:taxon-name-part taxon-name-part-type="genus" reg="Goniurosaurus">Goniurosaurus</tp:taxon-name-part> <tp:taxon-name-part taxon-name-part-type="species" reg="zhelongi">zhelongi</tp:taxon-name-part></tp:taxon-name></italic> (holotype, <named-content xmlns:xlink="http://www.w3.org/1999/xlink" content-type="dwc:institutional_code" xlink:type="simple">SYS</named-content> r000770). Photographs by Shuo Qi and Ying-Yong Wang.</p></caption><graphic xmlns:xlink="http://www.w3.org/1999/xlink" xlink:href="zookeys-986-127-g009.jpg" position="float" orientation="portrait" xlink:type="simple" id="oo_472180.jpg"><uri content-type="original_file" xlink:type="simple">https://binary.pensoft.net/fig/472180</uri></graphic></fig><p>Dorsal surface of neck and body covered with uniform granular scales, interspersed with densely sharply pointed conical tubercles; scales around midbody 105; dorsal tubercle rows at midbody 24; vertebral row of scales indistinct; paravertebral tubercles between limb insertions 27; dorsal body tubercles surrounded by 9–11 granular scales; dorsal scales grading ventrally into larger flattened imbricate ventral scales; ten precloacal pores in a transverse series; postcloacal region greatly swollen, covered with imbricate flattened scales, containing 2/2 postcloacal tubercles laterally at the level of the vent.</p><p>Regenerated tail, short, thin at base, gradually thickening posteriorly, and gradually thinning into an obtuse tip; dorsal scales in regenerated portion of tail flattened, subimbricate, arranged in more or less regular transverse rows; subcaudal scales flattened, smooth, subimbricate, slightly larger than dorsal caudal scales.</p><p>Limbs relatively long and slender; dorsal surface covered with granular scales, densely interspersed with tubercles; ventral surface covered by flat scales, juxtaposed, subimbricate or imbricate; dorsal surface of pes and manus covered with granular scales, interspersed with several conical tubercles on top of pes, lacking tubercles on top of manus; hind limbs slightly larger than forelimbs; ventral surfaces of pes and manus covered with large granular scales; axillary pockets deep; subdigital lamellae wide, 7/7 on Finger I, 12/12 on Finger II, 15/16 on Finger III, 17/15 on Finger IV, 13/13 on Finger V, 8/8 on Toe I, 13/ 13 on Toe II, 17 / 17 on Toe III, 21 / 18 on Toe IV, and 18 / 15 on Toe V; fingers laterally compressed, relative finger lengths I &lt; V&lt;II &lt; III ≤ IV; toes laterally compressed, third toe nearly as long as the fourth toe, relative toe length I &lt; II &lt; V ≤ III &lt; IV; base of claws sheathed by four scales, two lateral scales of claw short shell-shaped.</p></tp:treatment-sec><tp:treatment-sec sec-type="Coloration in life" id="SECID0EP1BK"><title>Coloration in life.</title><p>Dorsal ground color of head, neck, body, and limbs reddish brown, mottled with indistinct faint dark brown-colored markings, scattered with densely light yellow tubercles and a few dark brown and reddish brown tubercles; nuchal loop incomplete, just from posterior corner of eyes to the temporal region, dirty yellow; four narrow body bands between the nuchal loop and the caudal constriction, fourth band inserting into the dorsal thigh, bands dirty yellow, with dark spots, edged in dark-brown anteriorly and posteriorly; a longitudinal light colored vertebral stripe between third and fourth bands; supralabials and infralabials grayish brown; pupils vertical and black; iris orange-red; dorsal surface of limbs deep reddish brown with dirty yellow tubercles and indistinct dark spots; chin, throat, thorax, and ventral surfaces of body pink, tinged brownish, with dark-brown lateral spots; ventral surface of limbs pink, tinged brownish, with dark-brown spots; digits gray; ground color of the regenerated tail dark-brown, one original white band on the bases of tail, followed by irregularly shaped white markings. The body color becomes darker after capture.</p></tp:treatment-sec><tp:treatment-sec sec-type="Coloration in preservative" id="SECID0EU1BK"><title>Coloration in preservative.</title><p>Dorsal ground color of head, body, and limbs black; ventral surface faded to grayish white; all darker spots and bands on the dorsal surface blurred.</p></tp:treatment-sec><tp:treatment-sec sec-type="Coloration in juvenile" id="SECID0EZ1BK"><title>Coloration in juvenile.</title><p>Dorsal ground color of head, neck, body, and limbs dark-orange, mottled with indistinct faint dark-brown-colored markings, scattered with dense light yellow tubercles and a few dark-brown tubercles; nuchal loop from posterior corner of the mouth to the back of head, light yellow; four narrow body bands between the nuchal loop and the caudal constriction, fourth band inserting into the dorsal thigh, band color light yellow with dark spots, edged in dark-brown anteriorly and posteriorly (but not laterally); supralabials and infralabials grayish brown; pupils vertical and black; iris orange-red; dorsal surface of limbs dark orange with orange tubercles and indistinct dark spots; chin, throat, thorax, and ventral surfaces of body pink; ventral surface of limbs pink with dark-brown spots; digits gray; tail black-grey bearing white caudal bands encircling tail.</p></tp:treatment-sec><tp:treatment-sec sec-type="variation" id="SECID0E51BK"><title>Variations.</title><p>Measurements of type series specimens are shown in Table <xref ref-type="table" rid="T8">8</xref>. Three paratypes have more complete and distinct nuchal loops than holotype, but <named-content xmlns:xlink="http://www.w3.org/1999/xlink" content-type="dwc:institutional_code" xlink:type="simple">SYS</named-content> r002363 has only half a nuchal loop from the posterior corner of the right eye to the back of head. <named-content xmlns:xlink="http://www.w3.org/1999/xlink" content-type="dwc:institutional_code" xlink:type="simple">SYS</named-content> r002330 has vertebral stripe extending from the posterior edge of the second body band to the anterior edge of third body band. <named-content xmlns:xlink="http://www.w3.org/1999/xlink" content-type="dwc:institutional_code" xlink:type="simple">SYS</named-content> r002331 and <named-content xmlns:xlink="http://www.w3.org/1999/xlink" content-type="dwc:institutional_code" xlink:type="simple">SYS</named-content> r002363 have large dark dorsal blotches on the head and the body band margin are broader than those in the holotype. Also, <named-content xmlns:xlink="http://www.w3.org/1999/xlink" content-type="dwc:institutional_code" xlink:type="simple">SYS</named-content> r002363 has immaculate body bands. An additional female specimen (Fig. <xref ref-type="fig" rid="F10">10B</xref>) shows a more mottled dorsal pattern than all other types and its bands are mingled with irregular patterns on the body. <named-content xmlns:xlink="http://www.w3.org/1999/xlink" content-type="dwc:institutional_code" xlink:type="simple">SYS</named-content> r002362 (Fig. <xref ref-type="fig" rid="F10">10C</xref>) has smaller dorsal blotches making it appear almost as if it has a reticulated dorsal pattern and its bands are greatly obscured, it has a distinct white vertebral stripe from the posterior edge of the first body band extending to the anterior edge of the last body band.</p><table-wrap id="T8" position="float" orientation="portrait"><label>Table 8.</label><caption><p> Mensural (mm) and meristic diagnostic characters (minimum/maximum) of type series of <italic><tp:taxon-name><tp:taxon-name-part taxon-name-part-type="genus" reg="Goniurosaurus">Goniurosaurus</tp:taxon-name-part> <tp:taxon-name-part taxon-name-part-type="species" reg="varius">varius</tp:taxon-name-part></tp:taxon-name></italic> sp. nov. See Materials and methods for abbreviations. * holotype, # paratype. </p></caption><table id="TID0EJ3BK" rules="all"><tbody><tr><th rowspan="1" colspan="1">Morphological character</th><th rowspan="1" colspan="1"><named-content xmlns:xlink="http://www.w3.org/1999/xlink" content-type="dwc:institutional_code" xlink:type="simple">SYS</named-content> r002330 #</th><th rowspan="1" colspan="1"><named-content xmlns:xlink="http://www.w3.org/1999/xlink" content-type="dwc:institutional_code" xlink:type="simple">SYS</named-content> r002331 #</th><th rowspan="1" colspan="1"><named-content xmlns:xlink="http://www.w3.org/1999/xlink" content-type="dwc:institutional_code" xlink:type="simple">SYS</named-content> r002333 *</th><th rowspan="1" colspan="1"><named-content xmlns:xlink="http://www.w3.org/1999/xlink" content-type="dwc:institutional_code" xlink:type="simple">SYS</named-content> r002362 #</th><th rowspan="1" colspan="1"><named-content xmlns:xlink="http://www.w3.org/1999/xlink" content-type="dwc:institutional_code" xlink:type="simple">SYS</named-content> r002363 #</th></tr><tr><td rowspan="1" colspan="1">
                        <bold>Sex</bold>
                      </td><td rowspan="1" colspan="1">female</td><td rowspan="1" colspan="1">male</td><td rowspan="1" colspan="1">male</td><td rowspan="1" colspan="1">female</td><td rowspan="1" colspan="1">female</td></tr><tr><td rowspan="1" colspan="1">
                        <bold><abbrev xmlns:xlink="http://www.w3.org/1999/xlink" xlink:title="snout-vent length" id="ABBRID0EUACK" xlink:type="simple">SVL</abbrev></bold>
                      </td><td rowspan="1" colspan="1">86.3</td><td rowspan="1" colspan="1">84.9</td><td rowspan="1" colspan="1">84.7</td><td rowspan="1" colspan="1">81.5</td><td rowspan="1" colspan="1">85.7</td></tr><tr><td rowspan="1" colspan="1">
                        <bold><abbrev xmlns:xlink="http://www.w3.org/1999/xlink" xlink:title="tail length" id="ABBRID0ENBCK" xlink:type="simple">TaL</abbrev></bold>
                      </td><td rowspan="1" colspan="1">Regenerated</td><td rowspan="1" colspan="1">Regenerated</td><td rowspan="1" colspan="1">Regenerated</td><td rowspan="1" colspan="1">Regenerated</td><td rowspan="1" colspan="1">Regenerated</td></tr><tr><td rowspan="1" colspan="1">
                        <bold><abbrev xmlns:xlink="http://www.w3.org/1999/xlink" xlink:title="head length" id="ABBRID0EGCCK" xlink:type="simple">HL</abbrev></bold>
                      </td><td rowspan="1" colspan="1">22.3</td><td rowspan="1" colspan="1">22.9</td><td rowspan="1" colspan="1">22.7</td><td rowspan="1" colspan="1">21.5</td><td rowspan="1" colspan="1">23.5</td></tr><tr><td rowspan="1" colspan="1">
                        <bold><abbrev xmlns:xlink="http://www.w3.org/1999/xlink" xlink:title="maximum head width" id="ABBRID0E6CCK" xlink:type="simple">HW</abbrev></bold>
                      </td><td rowspan="1" colspan="1">14.7</td><td rowspan="1" colspan="1">15.0</td><td rowspan="1" colspan="1">16.0</td><td rowspan="1" colspan="1">14.5</td><td rowspan="1" colspan="1">15.6</td></tr><tr><td rowspan="1" colspan="1">
                        <bold><abbrev xmlns:xlink="http://www.w3.org/1999/xlink" xlink:title="snout-to-eye distance" id="ABBRID0EYDCK" xlink:type="simple">SE</abbrev></bold>
                      </td><td rowspan="1" colspan="1">8.7</td><td rowspan="1" colspan="1">8.8</td><td rowspan="1" colspan="1">9.1</td><td rowspan="1" colspan="1">8.7</td><td rowspan="1" colspan="1">10.0</td></tr><tr><td rowspan="1" colspan="1">
                        <bold><abbrev xmlns:xlink="http://www.w3.org/1999/xlink" xlink:title="eye-to-ear distance" id="ABBRID0ERECK" xlink:type="simple">EE</abbrev></bold>
                      </td><td rowspan="1" colspan="1">12.4</td><td rowspan="1" colspan="1">14.3</td><td rowspan="1" colspan="1">13.0</td><td rowspan="1" colspan="1">12.8</td><td rowspan="1" colspan="1">13.2</td></tr><tr><td rowspan="1" colspan="1">
                        <bold><abbrev xmlns:xlink="http://www.w3.org/1999/xlink" xlink:title="supralabials" id="ABBRID0EKFCK" xlink:type="simple">SPL</abbrev></bold>
                      </td><td rowspan="1" colspan="1">8/8</td><td rowspan="1" colspan="1">9/9</td><td rowspan="1" colspan="1">8/10</td><td rowspan="1" colspan="1">9/8</td><td rowspan="1" colspan="1">7/7</td></tr><tr><td rowspan="1" colspan="1">
                        <bold><abbrev xmlns:xlink="http://www.w3.org/1999/xlink" xlink:title="infralabials" id="ABBRID0EDGCK" xlink:type="simple">IFL</abbrev></bold>
                      </td><td rowspan="1" colspan="1">8/8</td><td rowspan="1" colspan="1">9/9</td><td rowspan="1" colspan="1">9/9</td><td rowspan="1" colspan="1">9/8</td><td rowspan="1" colspan="1">9/9</td></tr><tr><td rowspan="1" colspan="1">
                        <bold>N</bold>
                      </td><td rowspan="1" colspan="1">7/7</td><td rowspan="1" colspan="1">8/7</td><td rowspan="1" colspan="1">7/8</td><td rowspan="1" colspan="1">7/8</td><td rowspan="1" colspan="1">7/9</td></tr><tr><td rowspan="1" colspan="1">
                        <bold><abbrev xmlns:xlink="http://www.w3.org/1999/xlink" xlink:title="internasals" xlink:type="simple">IN</abbrev></bold>
                      </td><td rowspan="1" colspan="1">1</td><td rowspan="1" colspan="1">2</td><td rowspan="1" colspan="1">1</td><td rowspan="1" colspan="1">2</td><td rowspan="1" colspan="1">1</td></tr><tr><td rowspan="1" colspan="1">
                        <bold><abbrev xmlns:xlink="http://www.w3.org/1999/xlink" xlink:title="granular scales bordering the internasals" id="ABBRID0EIICK" xlink:type="simple">PostIN</abbrev></bold>
                      </td><td rowspan="1" colspan="1">4</td><td rowspan="1" colspan="1">4</td><td rowspan="1" colspan="1">3</td><td rowspan="1" colspan="1">4</td><td rowspan="1" colspan="1">4</td></tr><tr><td rowspan="1" colspan="1">
                        <bold><abbrev xmlns:xlink="http://www.w3.org/1999/xlink" xlink:title="postmentals" id="ABBRID0EBJCK" xlink:type="simple">PM</abbrev></bold>
                      </td><td rowspan="1" colspan="1">3</td><td rowspan="1" colspan="1">3</td><td rowspan="1" colspan="1">3</td><td rowspan="1" colspan="1">3</td><td rowspan="1" colspan="1">4</td></tr><tr><td rowspan="1" colspan="1">
                        <bold><abbrev xmlns:xlink="http://www.w3.org/1999/xlink" xlink:title="gular scales bordering postmentals" id="ABBRID0E1JCK" xlink:type="simple">GP</abbrev></bold>
                      </td><td rowspan="1" colspan="1">7</td><td rowspan="1" colspan="1">8</td><td rowspan="1" colspan="1">8</td><td rowspan="1" colspan="1">6</td><td rowspan="1" colspan="1">8</td></tr><tr><td rowspan="1" colspan="1">
                        <bold><abbrev xmlns:xlink="http://www.w3.org/1999/xlink" xlink:title="eyelid fringe scales or ciliaria" id="ABBRID0ETKCK" xlink:type="simple">CIL</abbrev></bold>
                      </td><td rowspan="1" colspan="1">52/54</td><td rowspan="1" colspan="1">54/56</td><td rowspan="1" colspan="1">51/53</td><td rowspan="1" colspan="1">51/50</td><td rowspan="1" colspan="1">53/55</td></tr><tr><td rowspan="1" colspan="1">
                        <bold><abbrev xmlns:xlink="http://www.w3.org/1999/xlink" xlink:title="preorbital scales" id="ABBRID0EMLCK" xlink:type="simple">PO</abbrev></bold>
                      </td><td rowspan="1" colspan="1">11/12</td><td rowspan="1" colspan="1">14/15</td><td rowspan="1" colspan="1">15/15</td><td rowspan="1" colspan="1">14/15</td><td rowspan="1" colspan="1">16/16</td></tr><tr><td rowspan="1" colspan="1">
                        <bold><abbrev xmlns:xlink="http://www.w3.org/1999/xlink" xlink:title="granular scales surrounding dorsal tubercles" id="ABBRID0EFMCK" xlink:type="simple">GST</abbrev></bold>
                      </td><td rowspan="1" colspan="1">9–11</td><td rowspan="1" colspan="1">9–11</td><td rowspan="1" colspan="1">9–11</td><td rowspan="1" colspan="1">8–11</td><td rowspan="1" colspan="1">9/12</td></tr><tr><td rowspan="1" colspan="1">
                        <bold><abbrev xmlns:xlink="http://www.w3.org/1999/xlink" xlink:title="paravertebral tubercles between limb insertions" id="ABBRID0E5MCK" xlink:type="simple">PTL</abbrev></bold>
                      </td><td rowspan="1" colspan="1">28</td><td rowspan="1" colspan="1">28</td><td rowspan="1" colspan="1">27</td><td rowspan="1" colspan="1">28</td><td rowspan="1" colspan="1">29</td></tr><tr><td rowspan="1" colspan="1">
                        <bold><abbrev xmlns:xlink="http://www.w3.org/1999/xlink" xlink:title="dorsal tubercle rows at midbody" id="ABBRID0EXNCK" xlink:type="simple">DTR</abbrev></bold>
                      </td><td rowspan="1" colspan="1">24</td><td rowspan="1" colspan="1">24</td><td rowspan="1" colspan="1">24</td><td rowspan="1" colspan="1">21</td><td rowspan="1" colspan="1">24</td></tr><tr><td rowspan="1" colspan="1">
                        <bold><abbrev xmlns:xlink="http://www.w3.org/1999/xlink" xlink:title="scales around midbody" id="ABBRID0EQOCK" xlink:type="simple">MB</abbrev></bold>
                      </td><td rowspan="1" colspan="1">104</td><td rowspan="1" colspan="1">101</td><td rowspan="1" colspan="1">105</td><td rowspan="1" colspan="1">107</td><td rowspan="1" colspan="1">110</td></tr><tr><td rowspan="1" colspan="1">
                        <bold><abbrev xmlns:xlink="http://www.w3.org/1999/xlink" xlink:title="precloacal pores" id="ABBRID0EJPCK" xlink:type="simple">PP</abbrev></bold>
                      </td><td rowspan="1" colspan="1">Absent</td><td rowspan="1" colspan="1">Injured, unable to count</td><td rowspan="1" colspan="1">10</td><td rowspan="1" colspan="1">Absent</td><td rowspan="1" colspan="1">Absent</td></tr><tr><td rowspan="1" colspan="1">
                        <bold><abbrev xmlns:xlink="http://www.w3.org/1999/xlink" xlink:title="postcloacal tubercles" id="ABBRID0ECQCK" xlink:type="simple">PAT</abbrev></bold>
                      </td><td rowspan="1" colspan="1">2</td><td rowspan="1" colspan="1">2</td><td rowspan="1" colspan="1">2</td><td rowspan="1" colspan="1">2</td><td rowspan="1" colspan="1">2</td></tr></tbody></table></table-wrap><fig id="F10" position="float" orientation="portrait"><object-id xmlns:xlink="http://www.w3.org/1999/xlink" content-type="doi" xlink:type="simple">10.3897/zookeys.986.47989.figure10</object-id><object-id xmlns:xlink="http://www.w3.org/1999/xlink" content-type="arpha" xlink:type="simple">4A77D8F3-75CD-5927-B460-5F3A0A47CCAB</object-id><label>Figure 10.</label><caption><p> Differently patterned morphs of adult and juvenile coloration in <italic><tp:taxon-name><tp:taxon-name-part taxon-name-part-type="genus" reg="Goniurosaurus">Goniurosaurus</tp:taxon-name-part> <tp:taxon-name-part taxon-name-part-type="species" reg="varius">varius</tp:taxon-name-part></tp:taxon-name></italic> sp. nov. <bold>A</bold> cross-banded morph <bold>B</bold> mottled morph <bold>C</bold> striped morph <bold>D</bold> juvenile coloration. Photographs by Shuo Qi and Peng Cen.</p></caption><graphic xmlns:xlink="http://www.w3.org/1999/xlink" xlink:href="zookeys-986-127-g010.jpg" position="float" orientation="portrait" xlink:type="simple" id="oo_472181.jpg"><uri content-type="original_file" xlink:type="simple">https://binary.pensoft.net/fig/472181</uri></graphic></fig></tp:treatment-sec><tp:treatment-sec sec-type="distribution" id="SECID0EVRCK"><title>Distribution and ecology.</title><p><italic><tp:taxon-name><tp:taxon-name-part taxon-name-part-type="genus" reg="Goniurosaurus">Goniurosaurus</tp:taxon-name-part> <tp:taxon-name-part taxon-name-part-type="species" reg="varius">varius</tp:taxon-name-part></tp:taxon-name></italic> sp. nov. is currently known only from the karst environment of the Nanling National Nature Reserve, northern Guangdong Province, China (Figure <xref ref-type="fig" rid="F11">11</xref>). All individuals were found in crevices of limestone near villages, farmlands, or country lanes at elevations between 180 and 560 m at night after 21:00 hrs.
                            </p><fig id="F11" position="float" orientation="portrait"><object-id xmlns:xlink="http://www.w3.org/1999/xlink" content-type="doi" xlink:type="simple">10.3897/zookeys.986.47989.figure11</object-id><object-id xmlns:xlink="http://www.w3.org/1999/xlink" content-type="arpha" xlink:type="simple">1076233E-2D7C-53B2-8AD5-D4F1D211830A</object-id><label>Figure 11.</label><caption><p> Geographic distribution of three species of <italic><tp:taxon-name><tp:taxon-name-part taxon-name-part-type="genus" reg="Goniurosaurus">Goniurosaurus</tp:taxon-name-part> <tp:taxon-name-part taxon-name-part-type="species" reg="yingdeensis">yingdeensis</tp:taxon-name-part></tp:taxon-name></italic> group, the background depicts altitude in the southern China and the provinces of the region (darker shades indicating higher altitudes). The inset on the bottom left shows the detailed distribution, red circle indicates the collecting locality of the <italic><tp:taxon-name><tp:taxon-name-part taxon-name-part-type="genus" reg="Goniurosaurus">Goniurosaurus</tp:taxon-name-part> <tp:taxon-name-part taxon-name-part-type="species" reg="varius">varius</tp:taxon-name-part></tp:taxon-name></italic> sp. nov., green squares and blue triangles indicate that known distributions of <italic><tp:taxon-name><tp:taxon-name-part taxon-name-part-type="genus" reg="Goniurosaurus">G.</tp:taxon-name-part> <tp:taxon-name-part taxon-name-part-type="species" reg="yingdeensis">yingdeensis</tp:taxon-name-part></tp:taxon-name></italic> and <italic><tp:taxon-name><tp:taxon-name-part taxon-name-part-type="genus" reg="Goniurosaurus">G.</tp:taxon-name-part> <tp:taxon-name-part taxon-name-part-type="species" reg="zhelongi">zhelongi</tp:taxon-name-part></tp:taxon-name></italic>, respectively. The yellow dotted line indicates the Ruyuan Canyon. The bottom right inset shows the location of the main map in a regional context. Geographical basic map source from Google Maps.</p></caption><graphic xmlns:xlink="http://www.w3.org/1999/xlink" xlink:href="zookeys-986-127-g011.jpg" position="float" orientation="portrait" xlink:type="simple" id="oo_472182.jpg"><uri content-type="original_file" xlink:type="simple">https://binary.pensoft.net/fig/472182</uri></graphic></fig></tp:treatment-sec></tp:taxon-treatment>
